# Supplementary material for: Antibiotic prophylaxis for childbirth-related perineal trauma: A systematic review and meta-analysis
Source: PLoS One. 2025 May 9;20(5):e0323267. doi: 10.1371/journal.pone.0323267 (PMC12064200; doi:10.1371/journal.pone.0323267)
Supplement: S2 Appendix — (XLSM) [file pone.0323267.s002.xlsm]

## Sheet: Dates of data extraction
Author	Year	Eligible for review?	Date extracted from by Hannah Armstrong	Date extracted from by Rebecca Man
Chandrababu	2019	Yes	2024-02-01	2024-03-01
Cox	2022	Yes	2024-02-01	2024-03-01
Duggal	2008	Yes	2024-02-01	2024-03-01
Garala	2019	Yes	2024-02-01	2024-03-01
Gommesen	2019	Yes	2024-02-01	2024-03-01
Goodarzi	2020	Yes	2024-02-01	2024-03-01
Humphreys/ANODE	2022/2019	Yes	2024-02-01	2024-03-01
Lewicky-Gaupp	2015	Yes	2024-02-01	2024-03-01
Neto	1990	Yes	2024-06-01	2024-06-01
Propst	2022	Yes	2024-02-01	2024-03-01
Sebitloane	2008	Yes	2024-02-01	2024-03-01
Tandon	2018	Yes	2024-02-01	2024-03-01
Thongtip	2023	Yes	2024-02-01	2024-03-01
Yilmaz	2024	Yes	2024-02-01	2024-03-01

## Sheet: Perineal infection
Author	Year	Events 1 - intervention	Total randomised to antibiotics	Events 1 - no intervention	Total randomised to placebo	Extracted by:
Cox 2022	2022	3	140	11	372	Rebecca Man, Hannah Armstrong
Duggal	2008	4	49	14	58	Rebecca Man, Hannah Armstrong
Garala	2019	2	73	3	73	Rebecca Man, Hannah Armstrong
Gommesen	2019	5	116	18	274	Rebecca Man, Hannah Armstrong
Humphreys/ANODE	2022/2019	111	1570	222	1577	Rebecca Man, Hannah Armstrong
Lewicky-Gaupp	2015	26	91	64	177	Rebecca Man, Hannah Armstrong
Neto	1990	0	34	4	39	Rebecca Man, Hannah Armstrong
Propst	2022	12	195	7	116	Rebecca Man, Hannah Armstrong
Sebitloane	2008	13	95	18	100	Rebecca Man, Hannah Armstrong
Tandon	2018	1	150	3	150	Rebecca Man, Hannah Armstrong
Thongtip	2023	4	543	40	2046	Rebecca Man, Hannah Armstrong
Yilmaz	2024	11	200	23	200	Rebecca Man, Hannah Armstrong

## Sheet: Wound dehiscence
Author	Year	Events 4	Total randomised to antibiotics	Events 4	Total randomised to control	Extracted by:
Chandrababu	2019	5	200	1	100	Rebecca Man, Hannah Armstrong
Duggal	2008	4	49	12	58	Rebecca Man, Hannah Armstrong
Gommesen	2019	9	116	52	274	Rebecca Man, Hannah Armstrong
Goodazari	2020	14	70	9	70	Rebecca Man, Hannah Armstrong
Neto	1990	5	34	11	39	Rebecca Man, Hannah Armstrong
Propst	2022	17	195	9	116	Rebecca Man, Hannah Armstrong
Tandon	2018	1	150	3	150	Rebecca Man, Hannah Armstrong
Thongtip	2023	2	543	29	2046	Rebecca Man, Hannah Armstrong
Yilmaz	2024	3	200	12	200	Rebecca Man, Hannah Armstrong

## Sheet: Wound healing
Author	Year	Events 2	Total randomised to antibiotics	Events 2	Total randomised to control	Notes	Extracted by:
Chandrababu	2019	Mean score with IV abx- 3.9, oral 4.11	200	No abx mean 4.04	100	Used REEDA score at the time of discharge	Rebecca Man, Hannah Armstrong
Goodzari	2020	Mean score 1.14	70	Mean score 1.63	70	REEDA score at 7 days	Rebecca Man, Hannah Armstrong
Tandon	2018	150	150	147	150	Day 10 follow-up completely healed	Rebecca Man, Hannah Armstrong

## Sheet: Pain
Author	Year	Events 3	Total randomised to antibiotics	Events 3	Total randomised to control	Study design	Notes	Extracted by
Tandon	2018	1	150	2	150	RCT	Pain yes/no	Rebecca Man, Hannah Armstrong
Tandon	2018	0.81+-0.61	150	0.97+-0.62	150	RCT	VAS score	Rebecca Man, Hannah Armstrong

## Sheet: Urinary incontinence
Author	Year	Events 6	Total randomised to antibiotics	Events 6	Total randomised to control	Study design	Notes	Extracted by
Propst (abstract)	2022	21	63	15	45		Immediately postpartum	Rebecca Man, Hannah Armstrong
Propst (abstract)	2022	22	66	16	45		6-12 months postpartum	Rebecca Man, Hannah Armstrong

## Sheet: Faecal incontinence
Author	Year	Events 15	Total randomised to antibiotics	Events 15	Total randomised to control	Notes	Extracted by:
Propst (asbtract)	2022	7	66	5	45	Immediately postpartum	Rebecca Man, Hannah Armstrong
Propst (abstract)	2022	3	66	6	45	6-12 months postpartum	Rebecca Man, Hannah Armstrong

## Sheet: Legnth of hospital stay
Author	Year	Mean and SD	Total randomised to antibiotics	Mean and SD	Total randomised to control	Study design	Extracted by:
Garala	2019	4.01 +-1.1	73	4.18+-1.0	73	RCT	Rebecca Man, Hannah Armstrong

## Sheet: Hospital readmission
Author	Year	Events 7	Total randomised to antibiotics	Events 7	Total randomised to control	Study design	Extracted by:
Goodazari	2020	2	70	0	70	RCT	Rebecca Man, Hannah Armstrong

## Sheet: RoB2
	Domain 1. Randomization process				Domain 2. Deviations from intended interventions									Domain 3. Mising outcome data								Domain 4. Measurement of the outcome									Domain 5. Selection of the reported result				Domain 6. Overall Bias
Unique ID	1.1	1.2	1.3	1.0 Algorithm result	2.1	2.2	2.3	2.4	2.5	2.6	2.7	2.0 Algorithm result	2.0 Assessor's Judgement	3.1	Note for 3.1	3.2	3.3	Note for 3.3&3.4	3.4	Note for 3.4 (not use)	3.0 Algorithm result	4.1	Note for 4.1	4.2	Note for 4.2	4.3	4.4	4.5	Note for 4.5 (not use)	4.0 Algorithm result	5.1	5.2	5.3	5.0 Algorithm result	Algorithm's overall Judgement	Assessor's overall Judgement
Chandrababu 2019	Y	Y	NI	Low	PY	PY		NA	NA	NA			High	Y		NA	NA		NA		Low	N		PN		PY	PY	PN		Some concerns	NI	PN	PN	Some concerns	High
Duggal 2008	Y	Y	N	Low	N	N	NA	NA	NA	Y	NA	Low		Y		NA	NA		NA		Low	N		PN		N	NA	NA		Low	Y	N	N	Low	Low
Garala 2019	Y	NI	N	Some concerns	Y	PY	PY	PY	NI	NI	PN	High		Y		NA	NA		NA		Low	N		Y		NA	NA	NA		High	NI	N	N	Some concerns	High
Goodarzi 2020	NI	NI	N	Some concerns	N	N	NA	NA	NA	Y	NA	Low		Y		NA	NA		NA		Low	N		N		PN	NA	NA		Low	NI	N	N	Some concerns		Some concerns
Humphreys 2022	Y	Y	N	Low	N	N	NA	NA	NA	Y	NA	Low		Y		NA	NA		NA		Low	N		N		N	NA	NA		Low	Y	N	N	Low		Low
Sebitloane 2008	Y	Y	N	Low	N	N	NA	NA	NA	Y	NA	Low		Y		NA	NA		NA		Low	N		N		NI	PN	NA		Low	NI	N	N	Some concerns		Some concerns
Tandon 2018	Y	Y	NI	Low	Y	Y	NI	NA	NA	NI	PY	High		Y		NA	NA		NA		Low	N		PN		Y	PY	PN		Some concerns	NI	N	N	Some concerns		High
Neto 1990	Y	PN	N	High	Y	Y	NI	NA	NA	NI	PN	Some concerns		Y		NA	NA		NA		Low	N		PN		Y	PY	PY		High	NI	N	N	Some concerns		High

[truncated: 4 more sheets: ROBINS I, Print_format (PP), Print_format (ITT), Function Tab]
