# Supplementary material for: Antibiotic prophylaxis for childbirth-related perineal trauma: A systematic review and meta-analysis
Source: PLoS One. 2025 May 9;20(5):e0323267. doi: 10.1371/journal.pone.0323267 (PMC12064200; doi:10.1371/journal.pone.0323267)
Supplement: S3 Appendix — (XLSX) [file pone.0323267.s003.xlsx]

## Sheet: S3 Appendix
Title	Authors/registration number/organisation	Published Year	Journal if applicable	DOI	Covidence #	Exclusion reason or decision to include
Comparative Multicenter Study on Efficacy and Safety of Aztreonam and Gentamicin in Prophylaxis of High-Risk Colorectal Surgery.	Dionigi, R; Mozzillo, N; Ventriglia, L	1989	Journal of chemotherapy (Florence, Italy)		#1	Excluded at title/asbtract screening stage
Still No Substantial Evidence to Use Prophylactic Antibiotic at Operative Vaginal Delivery: Systematic Review and Meta-Analysis.	Berhan, Yifru; Kirba, Sisay; Gebre, Achamyelesh	2020	Obstetrics and gynecology international	https://dx.doi.org/10.1155/2020/1582653	#3	Excluded at title/asbtract screening stage
Sepsis in Pregnancy and the Puerperium: A Comparative Review of Major Guidelines.	Giouleka, Sonia; Boureka, Eirini; Tsakiridis, Ioannis; Lallas, Konstantinos; Papazisis, Georgios; Mamopoulos, Apostolos; Kalogiannidis, Ioannis; Athanasiadis, Apostolos; Dagklis, Themistoklis	2023	Obstetrical & gynecological survey	https://dx.doi.org/10.1097/OGX.0000000000001108	#5	Excluded at title/asbtract screening stage
Impact of an intrapartum care quality improvement intervention in Brazilian private hospitals on care safety measures and adverse outcomes.	Takemoto, Maira Libertad Soligo; Nakamura-Pereira, Marcos; Peixoto-Filho, Fernando Maia; Leal, Maria do Carmo	2023	Reproductive health	https://dx.doi.org/10.1186/s12978-022-01541-4	#8	Excluded at title/asbtract screening stage
A scoping review of maternal antibiotic prophylaxis in low- and middle-income countries: Comparison to WHO recommendations for prevention and treatment of maternal peripartum infection.	Jury, Imogen; Thompson, Kelly; Hirst, Jane E	2021	International journal of gynaecology and obstetrics: the official organ of the International Federation of Gynaecology and Obstetrics	https://dx.doi.org/10.1002/ijgo.13648	#12	Excluded at title/asbtract screening stage
The use of metronidazole in women undergoing obstetric anal sphincter injuries: a systematic review of the literature.	Rotem, Reut; Mastrolia, Salvatore Andrea; Rottenstreich, Misgav; Yohay, David; Weintraub, Adi Y	2020	Archives of gynecology and obstetrics	https://dx.doi.org/10.1007/s00404-020-05651-x	#13	Excluded at title/asbtract screening stage
Antibiotic prophylaxis for operative vaginal delivery.	Liabsuetrakul, Tippawan; Choobun, Thanapan; Peeyananjarassri, Krantarat; Islam, Q Monir	2020	The Cochrane database of systematic reviews	https://dx.doi.org/10.1002/14651858.CD004455.pub5	#14	Excluded at title/asbtract screening stage
Operative vaginal delivery and post-partum infection.	Mohamed-Ahmed, Olaa; Hinshaw, Kim; Knight, Marian	2019	Best practice & research. Clinical obstetrics & gynaecology	https://dx.doi.org/10.1016/j.bpobgyn.2018.09.005	#17	Excluded at title/asbtract screening stage
Planned early birth versus expectant management (waiting) for prelabour rupture of membranes at term (37 weeks or more).	Middleton, Philippa; Shepherd, Emily; Flenady, Vicki; McBain, Rosemary D; Crowther, Caroline A	2017	The Cochrane database of systematic reviews	https://dx.doi.org/10.1002/14651858.CD005302.pub3	#19	Excluded at title/asbtract screening stage
Antibiotic prophylaxis for episiotomy repair following vaginal birth.	Bonet, Mercedes; Ota, Erika; Chibueze, Chioma E; Oladapo, Olufemi T	2017	The Cochrane database of systematic reviews	https://dx.doi.org/10.1002/14651858.CD012136.pub2	#20	Excluded at title/asbtract screening stage
Routine antibiotic prophylaxis after normal vaginal birth for reducing maternal infectious morbidity.	Bonet, Mercedes; Ota, Erika; Chibueze, Chioma E; Oladapo, Olufemi T	2017	The Cochrane database of systematic reviews	https://dx.doi.org/10.1002/14651858.CD012137.pub2	#21	Excluded at title/asbtract screening stage
The Windmill technique avoids manual removal of the retained placenta-A new solution for an old problem.	Hinkson, Larry; Suermann, Mia Amelie; Hinkson, Susan; Henrich, Wolfgang	2017	European journal of obstetrics, gynecology, and reproductive biology	https://dx.doi.org/10.1016/j.ejogrb.2017.05.028	#22	Excluded at title/asbtract screening stage
Episiotomy Technique and Management of Anal Sphincter Tears-A Survey of Clinical Practice and Education.	Menzies, Rebecca; Leung, Marian; Chandrasekaran, Nirmala; Lausman, Andrea; Geary, Michael	2016	Journal of obstetrics and gynaecology Canada : JOGC = Journal d'obstetrique et gynecologie du Canada : JOGC	https://dx.doi.org/10.1016/j.jogc.2016.09.006	#24	Excluded at title/asbtract screening stage
[Maternal care after vaginal delivery and management of complications in immediate post-partum--Guidelines for clinical practice].	Simon, E-G; Laffon, M	2015	Journal de gynecologie, obstetrique et biologie de la reproduction	https://dx.doi.org/10.1016/j.jgyn.2015.09.024	#25	Excluded at title/asbtract screening stage
Local Application of Gentamicin in the Prophylaxis of Perineal Wound Infection After Abdominoperineal Resection: A Systematic Review.	Musters, G D; Burger, J W A; Buskens, C J; Bemelman, W A; Tanis, P J	2015	World journal of surgery	https://dx.doi.org/10.1007/s00268-015-3159-5	#26	Excluded at title/asbtract screening stage
An audit of clinician compliance with best practice recommendations to repair severe obstetric anal sphincter injuries.	Cawich, Shamir O; Kulkarni, Santosh; Ramdass, Michael; Hassranah, Dale; Bambury, Ian; Christie, Loxley R; Naraynsingh, Vijay	2014	The Permanente journal	https://dx.doi.org/10.7812/TPP/13-167	#28	Excluded at title/asbtract screening stage
Local antibiotic therapy in rectal cancer surgery.	Morawiec, Zbigniew; Pawlak, Mariusz; Kolacinska, Agnieszka; Dziki, Adam	2012	Polski przeglad chirurgiczny	https://dx.doi.org/10.2478/v10035-012-0101-5	#31	Excluded at title/asbtract screening stage
[Management of post-partum infections].	Lamy, C; Zuily, S; Perdriolle, E; Gauchotte, E; Villeroy-de-Galhau, S; Delaporte, M-O; Wahl, D; Morel, O; Judlin, P	2012	Journal de gynecologie, obstetrique et biologie de la reproduction	https://dx.doi.org/10.1016/j.jgyn.2012.09.024	#32	Excluded at title/asbtract screening stage
Antibiotic use in obstetric fistula repair: single blinded randomized clinical trial.	Muleta, Mulu; Tafesse, Biruk; Aytenfisu, Haile-Giorgis	2010	Ethiopian medical journal		#33	Excluded at title/asbtract screening stage
Antibiotic prophylaxis for third- and fourth-degree perineal tear during vaginal birth.	Buppasiri, Pranom; Lumbiganon, Pisake; Thinkhamrop, Jadsada; Thinkhamrop, Bandit	2010	The Cochrane database of systematic reviews	https://dx.doi.org/10.1002/14651858.CD005125.pub3	#34	Excluded at title/asbtract screening stage
Antibiotic prophylaxis in obstetric procedures.	van Schalkwyk, Julie; Van Eyk, Nancy	2010	Journal of obstetrics and gynaecology Canada : JOGC = Journal d'obstetrique et gynecologie du Canada : JOGC	https://dx.doi.org/10.1016/S1701-2163(16)34662-X	#35	Excluded at title/asbtract screening stage
[Water birthing: retrospective review of 2625 water births. Contamination of birth pool water and risk of microbial cross-infection].	Thoni, A; Mussner, K; Ploner, F	2010	Minerva ginecologica		#36	Excluded at title/asbtract screening stage
Classification and management of extensive obstetric perineal injuries in the Czech and Slovak Republics.	Zahumensky, Jozef; Menzlova, Erika; Korbel, Miroslav; Zmrhalova, Barbora; Vasicka, Ian; Sottner, Oldrich	2010	International journal of gynaecology and obstetrics: the official organ of the International Federation of Gynaecology and Obstetrics	https://dx.doi.org/10.1016/j.ijgo.2010.03.035	#37	Excluded at title/asbtract screening stage
New perinatal quality measures from the National Quality Forum, the Joint Commission and the Leapfrog Group.	Main, Elliott K	2009	Current opinion in obstetrics & gynecology	https://dx.doi.org/10.1097/GCO.0b013e328332d1b0	#38	Excluded at title/asbtract screening stage
Audit and feedback: effects on professional obstetrical practice and healthcare outcomes in a university hospital.	Costa, Maria L; Cecatti, Jose G; Milanez, Helaine M; Souza, Joao P; Gulmezoglu, Metin	2009	Acta obstetricia et gynecologica Scandinavica	https://dx.doi.org/10.1080/00016340903002857	#39	Excluded at title/asbtract screening stage
A survey of obstetricians' practice of using prophylactic antibiotics in vaginal deliveries and caesarean sections.	Sharma, J B; Gupta, Nupur; Aggarwal, Pakhee; Mittal, Suneeta	2008	Journal of the Indian Medical Association		#40	Excluded at title/asbtract screening stage
Use of evidence-based practices in pregnancy and childbirth: South East Asia Optimising Reproductive and Child Health in Developing Countries project.	Laopaiboon, M; Lumbiganon, P; McDonald, S J; Henderson-Smart, D J; Green, S; Crowther, C A	2008	PloS one	https://dx.doi.org/10.1371/journal.pone.0002646	#41	Excluded at title/asbtract screening stage
A complete audit cycle of management of third/fourth degree perineal tears.	Panigrahy, R; Welsh, J; MacKenzie, F; Owen, P	2008	Journal of obstetrics and gynaecology : the journal of the Institute of Obstetrics and Gynaecology	https://dx.doi.org/10.1080/01443610802054980	#42	Excluded at title/asbtract screening stage
Does preoperative topical antimicrobial scrub reduce positive surgical site culture rates in men undergoing artificial urinary sphincter placement?.	Magera, James S Jr; Inman, Brant A; Elliott, Daniel S	2007	The Journal of urology		#44	Excluded at title/asbtract screening stage
Puerperal Pyrexia: a review. Part II.	Maharaj, Dushyant	2007	Obstetrical & gynecological survey		#45	Excluded at title/asbtract screening stage
[Clinical practice in looking after breastfeeding women and the new-born in some hospitals in Bogota, Colombia].	Rojas-Higuera, Ricardo; Londono-Cardona, Juan G; Arango-Gomez, Fernando	2006	Revista de salud publica (Bogota, Colombia)		#46	Excluded at title/asbtract screening stage
[Perianal and rectal impalement injuries].	Joos, A K; Herold, A; Palma, P; Post, S	2006	Der Chirurg; Zeitschrift fur alle Gebiete der operativen Medizen		#47	Excluded at title/asbtract screening stage
Antibiotic prophylaxis for fourth-degree perineal tear during vaginal birth.	Buppasiri, P; Lumbiganon, P; Thinkhamrop, J; Thinkhamrop, B	2005	The Cochrane database of systematic reviews		#48	Excluded at title/asbtract screening stage
Higher rates of post-partum complications in HIV-infected than in uninfected women irrespective of mode of delivery.	Fiore, Simona; Newell, Marie-Louise; Thorne, Claire	2004	AIDS (London, England)		#49	Excluded at title/asbtract screening stage
Prevalence and risk factors of Streptococcus agalactiae (group B) colonization in mothers and neonatal contamination at Srinagarind Hospital.	Werawatakul, Y; Wilailuckana, C; Taksaphan, S; Thinkumrup, J; Pragarasung, M; Chouwajaroen, P; Wachirapakorn, J; Kenprom, M	2001	Journal of the Medical Association of Thailand = Chotmaihet thangphaet		#50	Excluded at title/asbtract screening stage
Perineal burns from sitz bath in children: case reports.	Ameh, E A; Abdulwahab, R A	2000	The Nigerian postgraduate medical journal		#51	Excluded at title/asbtract screening stage
Rectal injuries during radical perineal prostatectomy.	Lassen, P M; Kearse, W S Jr	1995	Urology		#52	Excluded at title/asbtract screening stage
A randomized trial to compare amoxycillin/clavulanate with metronidazole plus gentamicin in prophylaxis in elective colorectal surgery.	Hall, C; Curran, F; Burdon, D W; Keighley, M R	1989	The Journal of antimicrobial chemotherapy		#54	Excluded at title/asbtract screening stage
Comparative multicenter study on efficacy and safety of aztreonam and gentamicin in prophylaxis of high-risk colorectal surgery.	Dionigi, R; Mozzillo, N; Ventriglia, L	1989	Journal of chemotherapy (Florence, Italy)		#55	Excluded at title/asbtract screening stage
Antibiotic prophylaxis in colorectal surgery. Combined doxycycline-tinidazole vs. doxycycline alone.	Gerner, T; Nygaard, K; Kaaresen, R; Mjoerud, J; Larsen, S	1989	Acta chirurgica Scandinavica		#56	Excluded at title/asbtract screening stage
[Primary wound healing of the sacral cavity following rectum amputation, also a comment on the discussion contribution by G. Jatzko and D. Schlapper, Chirurg (1988) 59: 855].	Huskes, K P; Hardt, K U	1989	Der Chirurg; Zeitschrift fur alle Gebiete der operativen Medizen		#57	Excluded at title/asbtract screening stage
Infectious problems after elective surgery of the alimentary tract: the influence of peri-operative factors. The Norwegian Gastro-Intestinal Group (NORGAS).	Anonymous	1988	Current medical research and opinion		#58	Excluded at title/asbtract screening stage
The use of gentamicin-PMMA chains in abdominal surgery: a pilot study of prophylaxis against wound infection.	Aubrey, D A; Jenkins, N H; Morgan, W P; Thomas, M	1986	Pharmatherapeutica		#59	Excluded at title/asbtract screening stage
Prevention of septic complications in massive pelvic-perineal injuries. Case reports.	Oosterlee, J; McGeehan, D F; Robbs, J V	1984	South African medical journal = Suid-Afrikaanse tydskrif vir geneeskunde		#60	Excluded at title/asbtract screening stage
Factors which influenced postoperative complications in patients with ulcerative colitis or Crohn's disease of the colon on corticosteroids.	Allsop, J R; Lee, E C	1978	Gut		#62	Excluded at title/asbtract screening stage
Adjunctive Azithromycin prophylaxis for cesarean delivery	CTRI/2022/12/048571,	2022			#73	Excluded at title/asbtract screening stage
Azithromycin to Improve Latency in Exam Indicated Cerclage Control Trial	NCT05132829,	2021			#76	Excluded at title/asbtract screening stage
A prospective randomized trial between subcutaneous lateral internal sphincterotomy with radiofrequency bistoury and conventional Parks' operation in the treatment of anal fissures	Filingeri, V; Gravante, G	2005			#80	Excluded at title/asbtract screening stage
Can perineal wound infection following vagina delivery be reduced? A double blind randomised controlled trial using copper impregnated maternity sanitary towels	Arendsen, L; Thakar, R; Sultan, A	2019		10.1016/j.ejogrb.2018.08.554	#84	Excluded at title/asbtract screening stage
Prevention of Surgical Site Infection After Cesarean Delivery	NCT02027324,	2014			#87	Excluded at title/asbtract screening stage
Repair of Lateral And Mediolateral Episiotomy	NCT03486132,	2018			#88	Excluded at title/asbtract screening stage
The effect of ranitidine on postoperative infectious complications after elective colorectal surgery	Nielsen, HJ; McArdle, CS; Moesgaard, F	1999			#91	Excluded at title/asbtract screening stage
Comparing efficacy of octyl-cyanoacrylate adhesive glue versus polyglactin 910 sized 3/0 suture for closure of caesarean section skin incision	Annamalai, ; Kampan, N; Shafiee, MN; Che Man, Z; Azurah, N; Azlin, N; Yee, LC; Shan, LP	2015		10.1111/jog.12872	#92	Excluded at title/asbtract screening stage
Pleural Suction Additional to Thoracostomy Tube for Traumatic Hemothorax	NCT04525365,	2020			#93	Excluded at title/asbtract screening stage
Amoxicillin-clavulanate prophylaxis against wound infections after clear-contaminated surgery. A controlled, randomized, prospective study	Weersink, A; Visser, M; Vos, A; Hustaert, P; Ten, BI; Muijsken, M; Van, VT; Verhoef, J	1991			#99	Excluded at title/asbtract screening stage
Improvement of perineal wound healing by local administration of gentamicin-impregnated collagen fleeces after abdominoperineal excision of rectal cancer	Gruessner, U; Clemens, M; Pahlplatz, PV; Sperling, P; Witte, J; Rosen, HR	2001		10.1016/s0002-9610(01)00762-0	#100	Excluded at title/asbtract screening stage
Erythromycin compared to amoxicillin and azithromycin for antimicrobial prophylaxis for preterm premature rupture of the membranes: a retrospective study	Fitzgibbon, A; Clooney, L; Broderick, D; Eogan, M; McCallion, N; Drew, RJ	2021		10.1080/01443615.2020.1786806	#102	Excluded at title/asbtract screening stage
Safety and efficacy of triclosan-coated polyglactin 910 suture in prevention of surgical site infection in postpartum women: a randomized controlled trial	Dixit, A; Nadkarni, P; Thakkar, A	2018			#103	Excluded at title/asbtract screening stage
Recognition and management of obstetric anal sphincter injuries	Serdinsek T.; Prsa G.; Zebeljan I.	2023	Zdravniski Vestnik	https://dx.doi.org/10.6016/ZdravVestn.3329	#105	Excluded at title/asbtract screening stage
Impact of an intrapartum care quality improvement intervention in Brazilian private hospitals on care safety measures and adverse outcomes	Takemoto M.L.S.; Nakamura-Pereira M.; Peixoto-Filho F.M.; Leal M.C.	2022	Reproductive Health	https://dx.doi.org/10.1186/s12978-022-01541-4	#114	Excluded at title/asbtract screening stage
Delayed vs. early enteral feeding after repair of congenital recto-vestibular fistula: The effect on perineal wound healing	Kurdi M.; Moukhtar A.; Elkholy M.; Alwassia H.; Bamehriz M.; Khirallah M.G.	2023	Frontiers in Pediatrics	https://dx.doi.org/10.3389/fped.2022.994249	#115	Excluded at title/asbtract screening stage
Obesity in Pregnancy	Creanga A.A.; Catalano P.M.; Bateman B.T.	2023	Obstetrical and Gynecological Survey	https://dx.doi.org/10.1097/01.ogx.0000912576.98626.dd	#116	Excluded at title/asbtract screening stage
Functional, aesthetic, and sensory postoperative complications of female genital gender affirmation surgery: A prospective study	Manero Vazquez I.; Labanca T.; Arno A.I.	2022	Journal of Plastic, Reconstructive and Aesthetic Surgery	https://dx.doi.org/10.1016/j.bjps.2022.08.032	#118	Excluded at title/asbtract screening stage
Multimodal Management of Fecal Incontinence Focused on Sphincteroplasty: Long-Term Outcomes from a Single Center Case Series	Santacruz C.C.; Santacruz D.M.C.; Collado L.M.; de Leon A.R.; Miguel J.C.	2022	Journal of Clinical Medicine	https://dx.doi.org/10.3390/jcm11133755	#120	Excluded at title/asbtract screening stage
Factors Affecting Postpartum Infection: A Systematic Review	Malmir M.; Boroojerdi N.A.; Masoumi S.Z.; Parsa P.	2022	Infectious Disorders - Drug Targets	https://dx.doi.org/10.2174/1871526521666211129100519	#121	Excluded at title/asbtract screening stage
Transvaginal rectocoele repair for the surgical treatment of a "symptomatic" rectocoele when conservative measures fail: A 12 year experience of 215 patients	Ferrari L.; Cuinas K.; Hainsworth A.; Darakhshan A.; Schizas A.; Kelleher C.; Williams A.B.	2022	Neurogastroenterology and Motility	https://dx.doi.org/10.1111/nmo.14343	#122	Excluded at title/asbtract screening stage
What are the factors that may predict the severity of perineal tears in obstetric anal sphincter injuries and how are their outcomes? A 10-year retrospective analysis in a Southeast Asian population	Tan A.C.C.; Mohd Yusoff F.B.; Salleh M.F.A.B.; Chua A.C.	2022	International Urogynecology Journal	https://dx.doi.org/10.1007/s00192-022-05164-y	#123	Excluded at title/asbtract screening stage
Self-assessment questions	McEwan A.	2022	Obstetrics, Gynaecology and Reproductive Medicine	https://dx.doi.org/10.1016/j.ogrm.2022.04.005	#124	Excluded at title/asbtract screening stage
BIRTH OUTCOMES IN PRIMIPAROUS WOMEN DIAGNOSED WITH FETAL MACROSOMIA AND MANAGED WITH ACTIVE SURVEILLANCE AND WATCH-AND-WAIT APPROACH	Odinokova V.A.; Shmakov R.G.	2022	Akusherstvo i Ginekologiya (Russian Federation)	https://dx.doi.org/10.18565/aig.2022.1.72-79	#125	Excluded at title/asbtract screening stage
The incidence of wound complications following primary repair of OASI: A systematic review and meta-analysis	Okeahialam N.A.; Thakar R.; Sultan A.	2022	International Urogynecology Journal	https://dx.doi.org/10.1007/s00192-022-05079-8	#129	Excluded at title/asbtract screening stage
Adherence to national best practice clinical care guidelines - An obstetric healthcare provider survey	Tilak M.; Koenig N.; Gipson T.; Sim A.; Geoffrion R.	2022	International Urogynecology Journal	https://dx.doi.org/10.1007/s00192-022-05079-8	#130	Excluded at title/asbtract screening stage
Long-term results from modified sphincteroplasty in patients with traumatic sphincter injury: A retrospective study	Berkesoglu M.; Colak T.; Turkmenoglu M.O.; Han I.; Kirmizi I.; Akgul G.G.; Gunduz I.	2021	Sao Paulo Medical Journal	https://dx.doi.org/10.1590/1516-3180.2020.0467.02112020	#133	Excluded at title/asbtract screening stage
Everted saphenous vein graft (eSVG) urethroplasty in long-segment anterior urethral strictures: Medium-term follow-up results	Rao S.N.; Khattar N.; Akhtar A.; Varshney A.; Goel H.	2021	Urological Science	https://dx.doi.org/10.4103/UROS.UROS_70_21	#134	Excluded at title/asbtract screening stage
Early secondary repair of obstetric anal sphincter injuries (OASIs): experience and a review of the literature	Okeahialam N.A.; Thakar R.; Sultan A.H.	2021	International Urogynecology Journal	https://dx.doi.org/10.1007/s00192-021-04822-x	#135	Excluded at title/asbtract screening stage
The internal pudendal artery turnover (IPAT) flap: A new, simple and reliable technique for perineal reconstruction	Nassar M.K.; Jordan D.J.; Quaba O.	2021	Journal of Plastic, Reconstructive and Aesthetic Surgery	https://dx.doi.org/10.1016/j.bjps.2020.12.074	#137	Excluded at title/asbtract screening stage
Correlations of obstetric anal sphincter injury (OASIS) grade, specific symptoms of anal incontinence, and measurements by endoanal and transperineal ultrasound	Ignell C.; Orno A.-K.; Stuart A.	2021	Journal of Ultrasound	https://dx.doi.org/10.1007/s40477-020-00485-4	#138	Excluded at title/asbtract screening stage
Benign or low-grade malignant masses occupying the pelvic canal space in 11 dogs	Ferraris E.I.; Giacobino D.; Iussich S.; Olimpo M.; Valazza A.; Martano M.; Buracco P.; Morello E.M.	2021	Animals	https://dx.doi.org/10.3390/ani11051361	#139	Excluded at title/asbtract screening stage
The greek guideline on the management of 3rd-4th degree obstetric anal sphincter injuries	Litos M.; Gregoriades T.; Koukoura O.; Pantazis K.; Mikos T.; Lialios G.; Athanasiou S.	2021	Female Pelvic Medicine and Reconstructive Surgery	https://dx.doi.org/10.1097/SPV.0000000000001093	#141	Excluded at title/asbtract screening stage
Long-term functional outcomes and patient satisfaction of artificial urinary sphincter implantation for male non-neurogenic incontinence: A retrospective study of 30-year experience in a tertiary centre	Schillebeeckx C.; Deruyver Y.; Beels E.; De Ridder D.; Van Der Aa F.	2021	Neurourology and Urodynamics	https://dx.doi.org/10.1002/nau.24746	#142	Excluded at title/asbtract screening stage
Peripartum fulminant clostridioides difficile colitis	Pamudurthy V.; Abraham R.; Bhargava N.	2021	Critical Care Medicine	https://dx.doi.org/10.1097/01.ccm.0000728204.52177.74	#143	Excluded at title/asbtract screening stage
Prophylactic antibiotics after operative vaginal delivery - Author's reply	Knight M.	2020	The Lancet	https://dx.doi.org/10.1016/S0140-6736%2819%2932618-2	#147	Excluded at title/asbtract screening stage
Review of available national guidelines for obstetric anal sphincter injury	Roper J.C.; Amber N.; Wan O.Y.K.; Sultan A.H.; Thakar R.	2020	International Urogynecology Journal	https://dx.doi.org/10.1007/s00192-020-04464-5	#148	Excluded at title/asbtract screening stage
Operative Vaginal Birth: ACOG Practice Bulletin, Number 219	Anonymous.	2020	Obstetrics and Gynecology	https://dx.doi.org/10.1097/AOG.0000000000003764	#149	Excluded at title/asbtract screening stage
Antibiotic prophylaxis for operative vaginal delivery	Liabsuetrakul T.; Choobun T.; Peeyananjarassri K.; Islam Q.M.	2020	Cochrane Database of Systematic Reviews	https://dx.doi.org/10.1002/14651858.CD004455.pub5	#150	Excluded at title/asbtract screening stage
Clinical Profile, Surgical Approach and Outcome of Complicated Genital Fistulae in Urban Population of a Developing Nation	Yadav P.; Bathla S.; Sharma T.C.; Arora Dhamija P.; Singh P.; Agarwal N.	2020	Journal of Obstetrics and Gynecology of India	https://dx.doi.org/10.1007/s13224-019-01291-7	#151	Excluded at title/asbtract screening stage
Reduction of hospital stay at maternity unit: an evaluation of the impact on maternal and neonatal readmission	Plusquin C.; Uvin V.; Drakopoulos P.; De Brucker P.; Rosetti J.; Francotte J.; De Brucker M.	2020	Journal of Obstetrics and Gynaecology	https://dx.doi.org/10.1080/01443615.2019.1603211	#154	Excluded at title/asbtract screening stage
Operative vaginal delivery: A review of four national guidelines	Tsakiridis I.; Giouleka S.; Mamopoulos A.; Athanasiadis A.; Daniilidis A.; Dagklis T.	2020	Journal of Perinatal Medicine	https://dx.doi.org/10.1515/jpm-2019-0433	#155	Excluded at title/asbtract screening stage
Surgical treatment of complete rectal prolapse: Results in 65 consecutive female patients	Martinisi G.B.; Dimalio R.; D'Ascanio F.; Rizza V.; Pietroletti R.	2020	Techniques in Coloproctology	https://dx.doi.org/10.1007/s10151-020-02154-4	#158	Excluded at title/asbtract screening stage
815: The use of metronidazole in women complicated with OASIS during childbirth: a systematic review	Rotem R.; Mastrolia S.A.; Barg M.; Weintraub A.Y.	2020	American Journal of Obstetrics and Gynecology	https://dx.doi.org/10.1016/j.ajog.2019.11.830	#160	Excluded at title/asbtract screening stage
Surgical repair of traumatic cloaca: a modified technique	Zhou X.; Chen W.; Lin J.; Xu J.; Zheng S.	2019	Colorectal Disease	https://dx.doi.org/10.1111/codi.14764	#162	Excluded at title/asbtract screening stage
The impact of national guidelines on EBM implementation in clinical practice: A comparison between the practices in two countries	Zahumensky J.; Psenkova P.; Janku P.; Ventruba P.	2019	Clinical and Experimental Obstetrics and Gynecology	https://dx.doi.org/10.12891/ceog4652.2019	#164	Excluded at title/asbtract screening stage
Obstetric anal sphincter injuries: A survey of clinical practice and education among obstetricians and gynaecologists in Ireland	Abdelrahman M.; Geary M.; Eogan M.	2019	Irish Medical Journal		#165	Excluded at title/asbtract screening stage
Non-obstetric traumatic vulvar hematoma: Conservative or surgical approach? A case report	Lapresa Alcalde M.V.; Hernandez Hernandez E.; Bustillo Alfonso S.; Doyague Sanchez M.J.	2019	Case Reports in Women's Health	https://dx.doi.org/10.1016/j.crwh.2019.e00109	#166	Excluded at title/asbtract screening stage
Feasibility and applications of a swine surgical model in urogynecologic research	Kisby C.K.; Hokenstad E.D.; Witt T.; Trabuco E.C.; Occhino J.A.	2019	International Urogynecology Journal	https://dx.doi.org/10.1007/s00192-019-04124-3	#167	Excluded at title/asbtract screening stage
Freehand MRI/US cognitive fusion transperineal biopsy of the prostate in local anesthesia: A video demonstration	Shahin O.; Kwiatkowski M.; Wyler S.	2019	European Urology, Supplements	https://dx.doi.org/10.1016/S1569-9056%2819%2931669-0	#169	Excluded at title/asbtract screening stage
Antibiotics for the prevention and treatment of postsurgical obstetric infections	DeNoble A.E.; Kuller J.A.; Phillips Heine R.; Dotters-Katz S.	2018	Obstetrical and Gynecological Survey	https://dx.doi.org/10.1097/OGX.0000000000000590	#176	Excluded at title/asbtract screening stage
Secondary repair of severe chronic fourth-degree perineal tear due to obstetric trauma	Fadli M.; Tunggadewi S.A.	2018	International Urogynecology Journal	https://dx.doi.org/10.1007/s00192-018-3752-x	#178	Excluded at title/asbtract screening stage
Do perioperative antibiotics reduce the risk of surgical site infections following excision of ulcerated skin cancers? A critically appraised topic	Chan S.A.; Wernham A.; Stembridge N.; Harper N.; Verykiou S.; Fremlin G.; Abbott R.; Matin R.	2018	British Journal of Dermatology		#179	Excluded at title/asbtract screening stage
A miracle cure - Novel treatment regimen for recurrent UTI in neurogenic bladder	Dewar S.	2018	Journal of the American Medical Directors Association	https://dx.doi.org/10.1016/j.jamda.2017.12.020	#180	Excluded at title/asbtract screening stage
No. 247-Antibiotic Prophylaxis in Obstetric Procedures	van Schalkwyk J.; Van Eyk N.	2017	Journal of Obstetrics and Gynaecology Canada	https://dx.doi.org/10.1016/j.jogc.2017.06.007	#181	Excluded at title/asbtract screening stage
Experience with 32 Pelvic Fracture Urethral Defects Associated with Urethrorectal Fistulas: Transperineal Urethroplasty with Gracilis Muscle Interposition	Guo H.; Sa Y.; Fu Q.; Jin C.; Wang L.	2017	Journal of Urology	https://dx.doi.org/10.1016/j.juro.2017.01.071	#183	Excluded at title/asbtract screening stage
Delayed reconstruction of a traumatic cloaca following obstetric anal sphincter rupture	Ezer A.; Parlakgumus A.	2017	Journal of the College of Physicians and Surgeons Pakistan		#184	Excluded at title/asbtract screening stage
Routine antibiotic prophylaxis after normal vaginal birth for reducing maternal infectious morbidity	Bonet M.; Ota E.; Chibueze C.E.; Oladapo O.T.	2017	Cochrane Database of Systematic Reviews	https://dx.doi.org/10.1002/14651858.CD012137.pub2	#185	Excluded at title/asbtract screening stage
Antibiotic prophylaxis for episiotomy repair following vaginal birth	Bonet M.; Ota E.; Chibueze C.E.; Oladapo O.T.	2017	Cochrane Database of Systematic Reviews	https://dx.doi.org/10.1002/14651858.CD012136.pub2	#186	Excluded at title/asbtract screening stage
Effects of perioperative complications on favorable outcomes after primary artificial urinary sphincter implantation: Results from a European multicentre study	Kretschmer A.; Husch T.; Thomsen F.; Kronlachner D.; Obaje A.; Anding R.; Pottek T.; Rose A.; Olianas R.; Friedl A.; Hubner W.; Homberg R.; Pfitzenmaier J.; Queissert F.; Naumann C.M.; Schweiger J.; Wotzka C.; Nyarangi-Dix J.; Hofmann T.; Buchner A.; Haferkamp A.; Bauer R.M.	2017	European Urology, Supplements	https://dx.doi.org/10.1016/S1569-9056%2817%2930496-7	#188	Excluded at title/asbtract screening stage
The new 'Windmill' technique for delivery of the retained placenta reduces postpartum blood loss and is an alternative to the invasive, operative manual removal of the placenta. This simple, timesaving, easy to teach and potentially life-saving technique	Hinkson L.; Suermann M.A.; Hinkson S.; Henrich W.	2017	BJOG: An International Journal of Obstetrics and Gynaecology	https://dx.doi.org/10.1111/1471-0528.8_14571	#190	Excluded at title/asbtract screening stage
Omentectomy with vaginal approach and vaginal repair as a treatment of omental prolapse after postcoital vaginal vault rupture: Case report	Erenel H.; Gulova S.; Mathyk B.A.; Karatas S.	2017	Turkiye Klinikleri Jinekoloji Obstetrik	https://dx.doi.org/10.5336/gynobstet.2015-45587	#191	Excluded at title/asbtract screening stage
Planned early birth versus expectant management (waiting) for prelabour rupture of membranes at term (37 weeks or more)	Middleton P.; Shepherd E.; Flenady V.; Mcbain R.D.; Crowther C.A.	2017	Cochrane Database of Systematic Reviews	https://dx.doi.org/10.1002/14651858.CD005302.pub3	#192	Excluded at title/asbtract screening stage
Antibiotic prophylaxis for episiotomy repair following vaginal birth	Bonet M.; Ota E.; Chibueze C.E.; Oladapo O.T.	2016	Cochrane Database of Systematic Reviews	https://dx.doi.org/10.1002/14651858.CD012136	#193	Excluded at title/asbtract screening stage
The Prevention of Early-Onset Neonatal Group B Streptococcal Disease	Money D.; Allen V.M.	2016	Journal of Obstetrics and Gynaecology Canada	https://dx.doi.org/10.1016/j.jogc.2016.09.042	#194	Excluded at title/asbtract screening stage
Meta-analysis of local gentamicin for prophylaxis of surgical site infections in colorectal surgery	Lv Y.-F.; Wang J.; Dong F.; Yang D.-H.	2016	International Journal of Colorectal Disease	https://dx.doi.org/10.1007/s00384-015-2454-9	#195	Excluded at title/asbtract screening stage
Case Series: Vaginal Rupture Injuries after Sexual Assault in Children and Adolescents	Abraham M.; Kondis J.; Merritt D.F.	2016	Journal of Pediatric and Adolescent Gynecology	https://dx.doi.org/10.1016/j.jpag.2015.12.009	#196	Excluded at title/asbtract screening stage
Transvaginal insertion of kidney and robotic kidney transplantation: First 19 cases	Modi P.; Pal B.; Kumar S.; Saifee Y.; Nagarajan R.; Chauhan R.; Modi M.; Shah V.; Kute V.; Patel H.; Trivedi H.L.	2016	Transplantation	https://dx.doi.org/10.1097/01.tp.0000490147.72544.1a	#197	Excluded at title/asbtract screening stage
Uterine Balloon Tamponade Device and Cervical Cerclage to Correct Partial Uterine Inversion during Puerperium; Case Report	Marasinghe J.P.; Epitawela D.; Cole S.; Senanayake H.	2015	Gynecologic and Obstetric Investigation	https://dx.doi.org/10.1159/000370194	#200	Excluded at title/asbtract screening stage
Obstetrical Anal Sphincter Injuries (OASIS): Prevention, Recognition, and Repair	Harvey M.-A.; Pierce M.; Walter J.-E.; Chou Q.; Diamond P.; Epp A.; Geoffrion R.; Larochelle A.; Maslow K.; Neustaedter G.; Pascali D.; Schulz J.; Wilkie D.; Sultan A.; Thakar R.	2015	Journal of Obstetrics and Gynaecology Canada	https://dx.doi.org/10.1016/S1701-2163%2816%2930081-0	#201	Excluded at title/asbtract screening stage
Neurostimulated levator augmentation-a new approach in restoring continence	Isbert C.; Schlegel N.; Reibetanz J.; Krajinovic K.; Schmidt K.; Germer C.-T.; Kim M.	2015	International Journal of Colorectal Disease	https://dx.doi.org/10.1007/s00384-015-2134-9	#202	Excluded at title/asbtract screening stage
Rates of obstetric intervention and associated perinatal mortality and morbidity among low-risk women giving birth in private and public hospitals in NSW (2000-2008): A linked data population-based cohort study	Dahlen H.G.; Tracy S.; Tracy M.; Bisits A.; Brown C.; Thornton C.	2014	BMJ Open	https://dx.doi.org/10.1136/bmjopen-2013-004551	#205	Excluded at title/asbtract screening stage
American college of obstetricians and gynecologists practice bulletins: Ascertaining their citation, influence, and utilization	Bernhard K.A.; Siddiqui D.S.; Leonard K.M.; Chauhan S.P.	2014	American Journal of Perinatology	https://dx.doi.org/10.1055/s-0033-1349895	#206	Excluded at title/asbtract screening stage
Urethrovaginal fistula: A rare complication of transurethral catheterization	Al Dakhil L.O.	2014	Female Pelvic Medicine and Reconstructive Surgery	https://dx.doi.org/10.1097/SPV.0000000000000054	#207	Excluded at title/asbtract screening stage
Antimicrobial stewardship and surgical site infection: An evidence based approach	Vinciullo C.	2014	Australasian Journal of Dermatology	https://dx.doi.org/10.1111/ajd.12174	#208	Excluded at title/asbtract screening stage
The Prevention of Early-Onset Neonatal Group B Streptococcal Disease	Money D.; Allen V.M.; Yudin M.H.; Bouchard C.; Boucher M.; Caddy S.; Castillo E.; Murphy K.E.; Ogilvie G.; Paquet C.; Senikas V.; van Schalkwyk J.	2013	Journal of Obstetrics and Gynaecology Canada	https://dx.doi.org/10.1016/S1701-2163%2815%2930818-5	#210	Excluded at title/asbtract screening stage
Puerperal infections of the genital tract: A clinical review	Karsnitz D.B.	2013	Journal of Midwifery and Women's Health	https://dx.doi.org/10.1111/jmwh.12119	#211	Excluded at title/asbtract screening stage
Outcome of end-to-end urethroplasty in post-traumatic stricture of posterior urethra	Hussain A.; Pansota M.S.; Rasool M.; Tabassum S.A.; Ahmad I.; Saleem M.S.	2013	Journal of the College of Physicians and Surgeons Pakistan		#212	Excluded at title/asbtract screening stage
Traumatic urethral diverticula: A rare malformation of the male urethra	Li X.; Sa Y.; Jin C.; Xu Y.	2013	Urologia Internationalis	https://dx.doi.org/10.1159/000346321	#213	Excluded at title/asbtract screening stage
BJOG editor's choice	Martin-Hirsch P.	2013	BJOG: An International Journal of Obstetrics and Gynaecology	https://dx.doi.org/10.1111/1471-0528.12482	#214	Excluded at title/asbtract screening stage
Editors' choice	Thorp J.; Steer P.	2012	BJOG: An International Journal of Obstetrics and Gynaecology	https://dx.doi.org/10.1111/j.1471-0528.2012.03512.x	#215	Excluded at title/asbtract screening stage
Use of negative pressure wound therapy decreases perineal wound infections following abdominal perineal resection	Chadi S.; Ott M.	2012	Diseases of the Colon and Rectum		#216	Excluded at title/asbtract screening stage
Prolonged postpartal urinary retention after vaginal delivery: Suprapubic catheterisation or clean intermittent selfcatheterisation?	Humburg J.; Troeger C.; Hoesli I.	2011	International Urogynecology Journal and Pelvic Floor Dysfunction	https://dx.doi.org/10.1007/s00192-011-1480-6	#218	Excluded at title/asbtract screening stage
Obstetric anal sphincter laceration repair in the united states: Is there a common practice pattern?	Allen A.; Shobeiri S A.; Quiroz L H.; Fong N.; Nihira M.	2011	International Urogynecology Journal and Pelvic Floor Dysfunction	https://dx.doi.org/10.1007/s00192-011-1480-6	#219	Excluded at title/asbtract screening stage
Perineal laceration. Adolescent. Delivery. Forceps. Episiotomy	Rodriguez Caravaca G.; De Las Casas Camara G.; Herrera De La Muela M.; Albi Gonzalez M.V.; Rubio Cirilo L.; Martin Rios M.D.	2011	Ginecologia y Obstetricia Clinica		#220	Excluded at title/asbtract screening stage
Antibiotic Prophylaxis in Obstetric Procedures	van Schalkwyk J.; van Eyk N.; Yudin M.H.; Boucher M.; Cormier B.; Gruslin A.; Money D.M.; Ogilvie G.; Castillo E.; Paquet C.; Steenbeek A.; Wong T.	2010	Journal of Obstetrics and Gynaecology Canada	https://dx.doi.org/10.1016/S1701-2163%2816%2934662-X	#222	Excluded at title/asbtract screening stage
Obstetric anal sphincter laceration repair in the united states: Is there a common practice pattern?	Allen A.; Shobeiri S.; Quiroz L.; Fong D.; Nihira M.	2010	Journal of Pelvic Medicine and Surgery	https://dx.doi.org/10.1097/SPV.0b013e3181f3342c	#228	Excluded at title/asbtract screening stage
What's new in obstetric anesthesia: The 2009 Gerard W. ostheimer lecture	Sullivan J.T.	2010	Anesthesia and Analgesia	https://dx.doi.org/10.1213/ANE.0b013e3181c8513f	#229	Excluded at title/asbtract screening stage
Risk factors for and management of obstetric anal sphincter injury	Fowler G.	2010	Obstetrics, Gynaecology and Reproductive Medicine	https://dx.doi.org/10.1016/j.ogrm.2010.07.006	#230	Excluded at title/asbtract screening stage
Postpartum management of HIV infected women	Sebitloane H.M.	2009	International Journal of Gynecology and Obstetrics	https://dx.doi.org/10.1016/S0020-7292%2809%2960297-6	#232	Excluded at title/asbtract screening stage
Hysteroscopic control of uterine cavity following manual removal of placenta or early postpartum curettage	Ayas S.; Eskicirak E.; Baykal B.; Alkan A.; Eren S.	2009	Journal of Gynecologic Surgery	https://dx.doi.org/10.1089/gyn.2008.0009	#233	Excluded at title/asbtract screening stage
Delivery of a baby with severe combined immunodeficiency at 31 weeks gestation following an extreme preterm prelabour spontaneous rupture of the membranes: A case report	Watkinson S.J.; Lee C.C.; Steer C.V.	2009	Journal of Medical Case Reports	https://dx.doi.org/10.1186/1752-1947-3-118	#234	Excluded at title/asbtract screening stage
Use of evidence-based practices in pregnancy and childbirth: South East Asia Optimising Reproductive and Child Health in Developing countries project	Crowther C.	2008	PLoS ONE	https://dx.doi.org/10.1371/journal.pone.0002646	#236	Excluded at title/asbtract screening stage
Hospital infections in the maternity department at Brest Hospital over a period from 2000 to 2005	Rouzic N.; Faisant M.; Scheydeker J.-L.; Collet M.; Lejeune B.	2008	Pathologie Biologie	https://dx.doi.org/10.1016/j.patbio.2007.09.028	#239	Excluded at title/asbtract screening stage
Five steps from evidence to effect: Exercising clinical freedom to implement research findings	Kulier R.; Gee H.; Khan K.S.	2008	BJOG: An International Journal of Obstetrics and Gynaecology	https://dx.doi.org/10.1111/j.1471-0528.2008.01821.x	#241	Excluded at title/asbtract screening stage
Evidence-based intrapartum care in Cali, Colombia: A quantitative and qualitative study	Conde-Agudelo A.; Rosas-Bermudez A.; Gulmezoglu A.M.	2008	BJOG: An International Journal of Obstetrics and Gynaecology	https://dx.doi.org/10.1111/j.1471-0528.2008.01930.x	#243	Excluded at title/asbtract screening stage
Paediatric burn injuries in Sub Saharan Africa-an overview	Albertyn R.; Bickler S.W.; Rode H.	2006	Burns	https://dx.doi.org/10.1016/j.burns.2005.12.004	#248	Excluded at title/asbtract screening stage
Usage frequency of medical practices based on the evidence in the childbirth attention in hospitals of Medellin, Colombia, 2004-2005	Gomez Davila J.G.; Londono Cardona J.G.; De Monterrosa E.	2006	Iatreia		#249	Excluded at title/asbtract screening stage
Ultrasound finding and operative management of a uterine rupture during vaginal delivery after Cesarean section [3]	Henrich W.; Tutschek B.; Buhling K.J.; Fuchs I.; Dudenhausen J.W.	2005	Ultrasound in Obstetrics and Gynecology	https://dx.doi.org/10.1002/uog.1701	#250	Excluded at title/asbtract screening stage
The Perspective of a Gynecologist on Treatment-Related Research for Fecal Incontinence in Women	Weber A.M.	2004	Gastroenterology	https://dx.doi.org/10.1053/j.gastro.2003.10.004	#251	Excluded at title/asbtract screening stage
Puerperal sepsis and maternal mortality: What role can new technologies play?	Hussein J.; Fortney J.A.	2004	International Journal of Gynecology and Obstetrics	https://dx.doi.org/10.1016/j.ijgo.2004.01.010	#252	Excluded at title/asbtract screening stage
The acquisition of methicillin-resistant Staphylococcus aureus (MRSA) in vascular patients	Scriven J.M.; Silva P.; Swann R.A.; Thompson M.M.; Naylor A.R.; Bell P.R.F.; London N.J.M.	2003	European Journal of Vascular and Endovascular Surgery	https://dx.doi.org/10.1053/ejvs.2002.1829	#253	Excluded at title/asbtract screening stage
Postoperative wound infections in colorectal surgery	Marusch F.; Koch A.; Schmidt U.; Meyer F.; Meyer L.; Uberruck T.; Kockerling F.; Lippert H.; Gastinger I.	2004	Viszeralchirurgie	https://dx.doi.org/10.1055/s-2004-822735	#254	Excluded at title/asbtract screening stage
Initial management of primary postpartum hemorrhage	Dreyfus M.; Beucher G.; Mignon A.; Langer B.	2004	Journal de Gynecologie Obstetrique et Biologie de la Reproduction		#256	Excluded at title/asbtract screening stage
The perineal approach to membranous urethral distraction injuries	Rosenstein D.; Jordan G.H.	2003	Atlas of the Urologic Clinics of North America	https://dx.doi.org/10.1016/S1063-5777(03)00005-7	#257	Excluded at title/asbtract screening stage
Management of obstetric anal sphincter injury: A systematic review &national practice survey	Fernando R.J.; Sultan A.H.; Radley S.; Jones P.W.; Johanson R.B.	2002	BMC Health Services Research	https://dx.doi.org/10.1186/1472-6963-2-1	#258	Excluded at title/asbtract screening stage
Severe obstetric morbidity	Paruk F.; Moodley J.	2001	Current Opinion in Obstetrics and Gynecology	https://dx.doi.org/10.1097/00001703-200112000-00003	#261	Excluded at title/asbtract screening stage
Antimicrobial prophylaxis in colorectal surgery: a systematic review of randomised controlled trials	Song F.	1998	Health Technology Assessment	https://dx.doi.org/10.3310/hta2070	#263	Excluded at title/asbtract screening stage
Primary surgical care of pelvic fractures associated to a perineal laceration	Michel J.M.; Peter R.E.; Roche B.; Vermeulen B.; Morel Ph.	1999	Swiss Surgery	http://dx.doi.org/10.1024/1023-9332.5.1.33	#264	Excluded at title/asbtract screening stage
It is every woman's right to choose to be delivered by elective caesarean section	Erskine K.J.	1999	International Journal of Obstetric Anesthesia	https://dx.doi.org/10.1016/S0959-289X%2899%2980151-4	#265	Excluded at title/asbtract screening stage
A thermal burn to a prolapsed uterus	Sagi A.; Glesinger R.; Rosenberg L.	1997	Burns	https://dx.doi.org/10.1016/S0305-4179%2896%2900083-6	#267	Excluded at title/asbtract screening stage
Isolated rectal lesions during parturition	Morrel B.; Flu P.K.; Straub M.J.P.F.; Vierhout M.E.	1996	Acta Obstetricia et Gynecologica Scandinavica	http://dx.doi.org/10.3109/00016349609033361	#268	Excluded at title/asbtract screening stage
Puerperal emergency: Vaginal and vulvar hematomas	Ridgway L.E.	1995	Obstetrics and Gynecology Clinics of North America		#270	Excluded at title/asbtract screening stage
Emergent obstetric management of postpartum hemorrhage	Roberts W.E.	1995	Obstetrics and Gynecology Clinics of North America		#271	Excluded at title/asbtract screening stage
The risks and benefits of antimicrobial therapy in pregnancy	Garland S.M.; O'Reilly M.A.	1995	Drug Safety		#272	Excluded at title/asbtract screening stage
Delivery of the premature infant	Bottoms S.	1995	Clinical Obstetrics and Gynecology	http://dx.doi.org/10.1097/00003081-199538040-00012	#273	Excluded at title/asbtract screening stage
Bacteriological examinations of the genital tract in prenatal care. Dynamics and clinical aspects	Engel K.; Trunzer P.; Schmidt W.; Sonntag H.G.	1990	International Journal of Feto-Maternal Medicine		#277	Excluded at title/asbtract screening stage
A randomized trial to compare amoxycillin/clavulanate with metronidazole plus gentamicin in prophylaxis in elective colorectal surgery	Hall C.; Curran F.; Burdon D.W.; Keighley M.R.B.	1989	Journal of Antimicrobial Chemotherapy		#281	Excluded at title/asbtract screening stage
Multicenter study of aztreonam in the prophylaxis of colorectal, gynecologic and urologic surgery	Mozzillo N.; Dionigi R.; Ventriglia L.	1989	Chemotherapy		#282	Excluded at title/asbtract screening stage
Infectious problems after elective surgery of the alimentary tract: The influence of peri-operative factors	Danielsen S.; Amland P.F.; Ardenaes K.; Bergan A.; Bo O.; Garberg O.; Giercksky K.-E.; Gruner O.-P.N.; Gullestad H.P.; Halvorsen J.F.; Heen L.; Hoel R.; Hognestad J.; Holter O.; Hosteng T.; Leidal O.; Lien E.; Lingaas E.; Midtvedt T.	1988	Current Medical Research and Opinion		#283	Excluded at title/asbtract screening stage
Abdominoperineal excision of the rectum: A prospective study based on a standardized method	Liavag I.; Roland M.	1983	World Journal of Surgery		#285	Excluded at title/asbtract screening stage
Impalement injuries in children	Hoellwarth M.	1977	Unfallheilkunde/Traumatology		#286	Excluded at title/asbtract screening stage
Postoperative infections in colorectal surgery	Yura J.; Kato F.; Shibata K.	1978	International Surgery		#287	Excluded at title/asbtract screening stage
Vaginal dysbiosis increases risk of preterm fetal membrane rupture, neonatal sepsis and is exacerbated by erythromycin.	Brown, Richard G.; Marchesi, Julian R.; Lee, Yun S.; Smith, Ann; Lehne, Benjamin; Kindinger, Lindsay M.; Terzidou, Vasso; Holmes, Elaine; Nicholson, Jeremy K.; Bennett, Phillip R.; MacIntyre, David A.	2018	BMC Medicine	10.1186/s12916-017-0999-x	#297	Excluded at title/asbtract screening stage
[Commentary on] Antibiotic prophylaxis for prevention of postpartum perineal wound complications: a randomized controlled trial.	Rouse DJ	2008	Obstetrical & Gynecological Survey		#300	Excluded at title/asbtract screening stage
[Commentary on] Higher rates of post-partum complications in HIV-infected than in -uninfected women irrespective of mode of delivery: European HIV in Obstetrics Group.		2004	Obstetrical & Gynecological Survey	10.1097/01.ogx.0000137622.38449.b5	#302	Excluded at title/asbtract screening stage
Optimal outcomes of labor and birth in water compared to standard maternity care.	Shaw-Battista JC	2009	Optimal Outcomes of Labor & Birth in Water Compared to Standard Maternity Care		#303	Excluded at title/asbtract screening stage
Antibiotic prophylaxis for third- and fourth-degree perineal tear during vaginal	Buppasiri, P; Lumbiganon, P; Thinkhamrop, J; Thinkhamrop, B	2014	COCHRANE DATABASE OF SYSTEMATIC REVIEWS	10.1002/14651858.CD005125.pub4	#308	Excluded at title/asbtract screening stage
PROPHYLACTIC ANTIBIOTICS IN OBSTETRIC	FERNANDEZ, H; VILLE, Y; BOURGET, P	1994	MEDECINE ET MALADIES INFECTIEUSES	10.1016/S0399-077X(05)80222-7	#314	Excluded at title/asbtract screening stage
RECTAL INJURIES DURING RADICAL PERINEAL PROSTATECTOMY	LASSEN, PM; KEARSE, WS	1995	UROLOGY	10.1016/0090-4295(95)80016-6	#320	Excluded at title/asbtract screening stage
Antibiotics prior to amniotomy for reducing infectious morbidity in mother and infant	Ray, A; Ray, S	2014	COCHRANE DATABASE OF SYSTEMATIC REVIEWS	10.1002/14651858.CD010626.pub2	#335	Excluded at title/asbtract screening stage
INTRAPARTUM PREVENTION OF EARLY ONSET GROUP B STREPTOCOCCAL INFECTION	Barbieri, F; Mastrogiacomo, A; Cobellis, L	2021	GAZZETTA MEDICA ITALIANA ARCHIVIO PER LE SCIENZE MEDICHE	10.23736/S0393-3660.19.04138-X	#338	Excluded at title/asbtract screening stage
THE INCIDENCE OF COMPLICATIONS AFTER CESAREAN-SECTION IN 156 HIV-POSITIVE WOMEN	SEMPRINI, AE; CASTAGNA, C; RAVIZZA, M; FIORE, S; SAVASI, V; MUGGIASCA, ML; GROSSI, E; GUERRA, B; TIBALDI, C; SCARAVELLI, G; PRATI, E; PARDI, G	1995	AIDS	10.1097/00002030-199508000-00013	#339	Excluded at title/asbtract screening stage
SURGICAL SKIN AND SOFT-TISSUE INFECTIONS	RODE, H; BROWN, RA; MILLAR, AJW	1993	CURRENT OPINION IN INFECTIOUS DISEASES	10.1097/00001432-199310000-00011	#341	Excluded at title/asbtract screening stage
Group B Streptococcus and Pregnancy: Critical Concepts and Management Nuances	Dotters-Katz, SK; Kuller, J; Heine, RP; Wheeler, SM	2022	OBSTETRICAL & GYNECOLOGICAL SURVEY	10.1097/OGX.0000000000001092	#343	Excluded at title/asbtract screening stage
Vaginal streptococcus B colonization is not associated with increased infectious morbidity in labor induction	Place, K; Rahkonen, L; Nupponen, I; Kruit, H	2021	ACTA OBSTETRICIA ET GYNECOLOGICA SCANDINAVICA	10.1111/aogs.14154	#344	Excluded at title/asbtract screening stage
LOCAL GENTAMICIN APPLICATION FOR PERINEAL WOUND-HEALING FOLLOWING ABDOMINOPERINEAL RECTUM EXCISION	ROSEN, HR; MARCZELL, AP; CZERWENKA, E; STIERER, MO; SPOULA, H; WASL, H	1991	AMERICAN JOURNAL OF SURGERY	10.1016/0002-9610(91)90256-D	#345	Excluded at title/asbtract screening stage
Preterm premature rupture of the membranes: Guidelines for clinical practice from the French College of Gynaecologists and Obstetricians (CNGOF)	Schmitz, T; Sentilhes, L; Lorthe, E; Gallot, D; Madar, H; Doret-Dion, M; Beucher, G; Charlier, C; Cazanave, C; Delorme, P; GarabÃ©dian, C; Azria, E; Tessier, V; SÃ©nat, MV; Kayem, G	2019	EUROPEAN JOURNAL OF OBSTETRICS & GYNECOLOGY AND REPRODUCTIVE BIOLOGY	10.1016/j.ejogrb.2019.02.021	#346	Excluded at title/asbtract screening stage
An Audit of Patients with Dog-bite Wounds Presenting to a Tertiary Level Hospital Emergency Department in South Africa	Nkomo, M; Mahomed, Z; Laher, AE	2020	CUREUS JOURNAL OF MEDICAL SCIENCE	10.7759/cureus.6558	#352	Excluded at title/asbtract screening stage
FAILURE OF TOPICALLY APPLIED ANTIBIOTICS, ADDED TO SYSTEMIC PROPHYLAXIS, TO REDUCE PERINEAL WOUND-INFECTION IN ABDOMINO-PERINEAL EXCISION OF THE RECTUM	MOESGAARD, F; NIELSEN, ML	1988	ACTA CHIRURGICA SCANDINAVICA		#353	Excluded at title/asbtract screening stage
Inguinal hernia repair in patients treated with ipsilateral artificial urinary sphincter. What is the surgical approach?	Anoro, MT; Tatay, FC; Serra, AC; Estevan, RE	2016	REVISTA HISPANOAMERICANA DE HERNIA	10.1016/j.rehah.2016.01.001	#356	Excluded at title/asbtract screening stage
Conflicts in wound classification of neonatal operations	Vu, LT; Nobuhara, KK; Lee, H; Farmer, DL	2009	JOURNAL OF PEDIATRIC SURGERY	10.1016/j.jpedsurg.2009.02.026	#357	Excluded at title/asbtract screening stage
Transumbilical abdominal incision for laparoscopic colorectal surgery does not increase the risk of postoperative surgical site infection	Yaegashi, M; Otsuka, K; Kimura, T; Hakozaki, M; Kamishima, M; Hatanaka, T; Sato, K; Fujii, H; Matsuo, T; Sasaki, A	2017	INTERNATIONAL JOURNAL OF COLORECTAL DISEASE	10.1007/s00384-017-2753-4	#358	Excluded at title/asbtract screening stage
Urinary Tract Infections	Wagenlehner, FME; Pilatz, A; Naber, K; Weidner, W	2014	AKTUELLE UROLOGIE	10.1055/s-0034-1368176	#359	Excluded at title/asbtract screening stage
MASTOCYTOSIS IN PREGNANCY	Madendag, IC; Madendag, Y; Tarhan, I; Altinkaya, SO; Danisman, N	2010	TAIWANESE JOURNAL OF OBSTETRICS & GYNECOLOGY	10.1016/S1028-4559(10)60040-X	#360	Excluded at title/asbtract screening stage
Extraction of tetracyclinic antibiotic residues from fish filet: Comparison and optimization of different procedures using liquid chromatography with fluorescence detection	Orlando, EA; Simionato, AVC	2013	JOURNAL OF CHROMATOGRAPHY A	10.1016/j.chroma.2013.07.084	#362	Excluded at title/asbtract screening stage
Our Experience of Distal and Total Urethrectomies in Post Irradiated Vulvar Malignancies in Low Resource Settings: A Single Centre Study	Baruah U.; Tak A.; Barmon D.; Begum D.	2023	Journal of Obstetrics and Gynecology of India	https://dx.doi.org/10.1007/s13224-023-01854-9	#364	Excluded at title/asbtract screening stage
Incidence, Bacterial Profile and Predictors of Surgical Site Infection After Cesarean Section in Ethiopia, A Prospective Cohort Study	Mezemir R.; Olayemi O.; Dessie Y.	2023	International Journal of Women's Health	https://dx.doi.org/10.2147/IJWH.S425632	#369	Excluded at title/asbtract screening stage
A prospective cohort study comparing neonatal outcomes of waterbirth and land birth in an Australian tertiary maternity unit	Seed E.; Kearney L.; Weaver E.; Ryan E.G.; Nugent R.	2023	Australian and New Zealand Journal of Obstetrics and Gynaecology	https://dx.doi.org/10.1111/ajo.13555	#375	Excluded at title/asbtract screening stage
Current role of prophylactic antibiotics in transperineal prostate biopsies	Bianco F.; Luna E.; Lopez A.; Shafizadeh F.; Hu J.; Gheiler E.; Kaufman A.; Martinez-Salamanca J.; Barrios D.; Egui G.; Kattan M.	2022	European Urology	https://dx.doi.org/10.1016/S0302-2838%2822%2900692-3	#395	Excluded at title/asbtract screening stage
Is monofilament suture superior to braided in the repair of complex obstetrical lacerations?	Conner E.A.; Waliszewski M.; Vaughan M.H.	2021	American Journal of Obstetrics and Gynecology	https://dx.doi.org/10.1016/j.ajog.2021.04.099	#407	Excluded at title/asbtract screening stage
Risk Factors for Postpartum Maternal Infection following Spontaneous Vaginal Delivery Complicated by Chorioamnionitis	Daifotis H.A.; Smith M.M.; Denoble A.E.; Dotters-Katz S.K.	2020	AJP Reports	https://dx.doi.org/10.1055/s-0040-1709983	#419	Excluded at title/asbtract screening stage
Feasibilityand applications of a swine surgical model in urogynecologic research	Kisby C.K.; Hokenstad E.D.; Witt T.; Trabuco E.C.; Occhino J.A.	2019	Female Pelvic Medicine and Reconstructive Surgery	https://dx.doi.org/10.1097/SPV.0000000000000765	#434	Excluded at title/asbtract screening stage
No. 298-The Prevention of Early-Onset Neonatal Group B Streptococcal Disease	Money D.; Allen V.M.	2018	Journal of Obstetrics and Gynaecology Canada	https://dx.doi.org/10.1016/j.jogc.2018.05.032	#441	Excluded at title/asbtract screening stage
Variations in childbirth interventions in high-income countries: Protocol for a multinational cross-sectional study	Seijmonsbergen-Schermers A.; De Jonge A.; Van Den Akker T.; Beeckman K.; Bogaerts A.; Barros M.; Janssen P.; Binfa L.; Rydahl E.; Frith L.; Gross M.; Halfdansdottir B.; Daly D.; Calleja-Agius J.; Gillen P.; Vika Nilsen A.B.; Declercq E.	2018	BMJ Open	https://dx.doi.org/10.1136/bmjopen-2017-017993	#444	Excluded at title/asbtract screening stage
Effects of perioperative complications on favorable outcomes after primary artificial urinary sphincter implantation for male non-neurogenic stress urinary incontinence	Kretschmer A.; Husch T.; Germany M.; Thomsen F.; Kronlachner D.; Anding R.; Pottek T.; Obaje A.; Rose A.; Olianas R.; Friedl A.; Hubner W.; Homberg R.; Pfitzenmaier J.; Queissert F.; Naumann C.M.; Schweiger J.; Wotzka C.; Nyarangi-Dix J.N.; Hofmann T.; Buchner A.; Haferkamp A.; Bauer R.M.	2017	Journal of Urology		#457	Excluded at title/asbtract screening stage
Erythromycin treatment for PPROM is associated with a reduction in lactobacilli spp. And increased bacterial diversity within the vaginal microbiome	Brown R.G.; Lee Y.S.; Marchesi J.R.; Bennett P.R.; MacIntyre D.A.	2015	Reproductive Sciences		#472	Excluded at title/asbtract screening stage
Re-audit of the management of 3rd and 4th degree perineal tears	Lou Y.Y.; Bajracharya R.; Flint S.	2012	BJOG: An International Journal of Obstetrics and Gynaecology	https://dx.doi.org/10.1111/j.1471-0528.2012.03376.x	#488	Excluded at title/asbtract screening stage
Retrospective review of third and fourth degree perineal tears and adherence to rcog and local guidelines in a busy district general hospital	Guha B.; Fitzgerald Z.; Kay T.; Taylor M.	2011	International Urogynecology Journal and Pelvic Floor Dysfunction	https://dx.doi.org/10.1007/s00192-011-1521-1	#492	Excluded at title/asbtract screening stage
New perinatal quality measures from the National Quality Forum, the Joint Commission and the Leapfrog Group	Main E.K.	2009	Current opinion in obstetrics & gynecology		#497	Excluded at title/asbtract screening stage
Third degree tears: The impact of audit upon clinical practice	O'Donnell R.L.; Mamatha L.	2010	Archives of Disease in Childhood: Fetal and Neonatal Edition	https://dx.doi.org/10.1136/adc.2010.189605.53	#501	Excluded at title/asbtract screening stage
The study of maternal morbidity and amnionitis with respect to premature rupture of membranes	Parvez T.; Hamid F.	2001	JK Practitioner		#536	Excluded at title/asbtract screening stage
Clinical amnionitis and endometritis in patients with premature rupture of membranes: Endocervical prostaglandin E2 gel versus oxytocin for induction of labor	Malik N.; Gittens L.; Gonzalez D.; Bardeguez A.; Ganesh V.; Apuzzio J.	1996	Obstetrics and Gynecology	https://dx.doi.org/10.1016/0029-7844%2896%2900266-9	#543	Excluded at title/asbtract screening stage
Local gentamicin application for perineal wound healing following abdominoperineal rectum excision	Rosen H.R.; Marczell A.P.; Czerwenka E.; Stierer M.O.; Spoula H.; Wasl H.	1991	American Journal of Surgery	https://dx.doi.org/10.1016/0002-9610%2891%2990256-D	#552	Excluded at title/asbtract screening stage
Maternal peripartum antibiotic exposure and the risk of postpartum depression.	Murphy, Jordan R; Paul, Sudeshna; Dunlop, Anne L; Corwin, Elizabeth J	2018	Research in nursing & health	https://dx.doi.org/10.1002/nur.21881	#565	Excluded at title/asbtract screening stage
Assisted vaginal births: women who tear or have a surgical cut need prompt antibiotics.	Saul, Helen; Deeney, Brendan; Cassidy, Samantha; Imison, Candace; Knight, Marian	2023	BMJ (Clinical research ed.)	https://dx.doi.org/10.1136/bmj.p1088	#570	Excluded at title/asbtract screening stage
The prevention of early-onset neonatal group B streptococcal disease.	Money, Deborah; Allen, Victoria M	2013	Journal of obstetrics and gynaecology Canada : JOGC = Journal d'obstetrique et gynecologie du Canada : JOGC	https://dx.doi.org/10.1016/S1701-2163(15)30818-5	#600	Excluded at title/asbtract screening stage
Management of 3rd and 4th degree perineal tears after vaginal birth. German guideline of the German Society of Gynecology and Obstetrics (AWMF registry no. 015/079, October 2014)	Aigmueller, T; Bader, W; Beilecke, K; Elenskaia, K; Frudinger, A; Hanzal, E; Helmer, H; Huemer, H; van der Kleyn, M; Koelle, D	2015	Geburtshilfe und Frauenheilkunde		#702	Excluded at title/asbtract screening stage
Obstetric anal sphincter injury: Prevention and repair	Barbieri, Robert L				#704	Excluded at title/asbtract screening stage
Obstetric perineal injury: risk factors and strategies for prevention	O'Herlihy, Colm	2003	Seminars in perinatology		#708	Excluded at title/asbtract screening stage
Birth injuries	Golan, Abraham; Ginath, Shimon	1992	Department of Obstetrics, Gynecology and Womenâ€™s Health UMDNJ-New Jersey Medical School Newark, NJ, USA		#709	Excluded at title/asbtract screening stage
Evaluation of complications during third stage of labour among women delivering at tertiary care center	Agrawal, T; Kalra, Ruchi; Suryavanshi, Aabha	2018	International journal of reproduction, contraception, obstetrics and gynecology		#710	Excluded at title/asbtract screening stage
Outcome of obstetric anal sphincter injuries in terms of persisting endoanal ultrasonographic defects and defecatory symptoms	Lohuis, Eefje J Oude; Everhardt, Ellen	2014	International Journal of Gynecology & Obstetrics		#712	Excluded at title/asbtract screening stage
Birth-Related Wounds: Risk, Prevention and Management of Complications After Vaginal and Caesarean Section Birth	Childs, Charmaine; Sandy-Hodgetts, Kylie; Broad, Carole; Cooper, Rose; Manresa, Margarita; VerdÃº-Soriano, JosÃ©	2020	Journal of Wound Care		#713	Excluded at title/asbtract screening stage
Vacuum extraction and pelvic floor injury: a randomized controlled trial and cohort studies	Bergendahl, Sandra	2024			#715	Excluded at title/asbtract screening stage
Managing episiotomies and their complications	Sanz, Luis E	2001	Contemporary OB/GYN		#718	Excluded at title/asbtract screening stage
Operative intervention in obstetrics	Baker, Philip N	2011	Obstetrics by Ten Teachers		#719	Excluded at title/asbtract screening stage
Interrupted Versus Continuous Suturing of Episiotomy: a Comparative Study	Soliman, Lamis Elsayed; Ghareeb, Mahmoud Ahmed; Abd Elhameid, Azza Abd Elmageid; Lashin, Mohamed El-Bakry	2020	Zagazig University Medical Journal		#720	Excluded at title/asbtract screening stage
Management and consequences of obstetrical anal sphincter injuries	Viannay, P; de la Codre, F; Brochard, C; Thubert, T; Meurette, G; Legendre, G; Venara, A	2021	Journal of Visceral Surgery		#721	Excluded at title/asbtract screening stage
Injured in Child Birth and Doubly Vulnerable: Experiences of Obstetric Anal Sphincter Injuries (OASIS) among whose mother tongue is not Norwegian	Vinje, Iselin Overskeid	2018			#724	Excluded at title/asbtract screening stage
Twenty years of experience with perineal injury in children	Bakal, U; Sarac, M; Tartar, T; Cigsar, EB; Kazez, A	2016	European journal of trauma and emergency surgery		#725	Excluded at title/asbtract screening stage
The use of honey and curcumin for episiotomy pain relief and wound healing: A three-group double-blind randomized clinical trial	Nikpour, Maryam; Delavar, Mouloud Agajani; Khafri, Soraya; Ghanbarpour, Azita; Moghadamnia, Ali Akbar; Esmaeilzadeh, Sedighe; Behmanesh, Fereshteh	2019	Nurs Midwifery Stud		#726	Excluded at title/asbtract screening stage
Determining the efficacy of combination of three Ayurvedic formulations and dhoopana (medicinal fumigation) in prevention of infections post vaginal delivery with episiotomy	Swati, Surendra Mohite	2015	Int J Sci Res		#731	Excluded at title/asbtract screening stage
Perineal abscess after embolization for high-flow priapism	Sandock, David S; Seftel, Allen D; Herbener, Thomas E; Goldstein, Irwin; Greenfield, Alan J	1996	Urology		#737	Excluded at title/asbtract screening stage
Restricted Versus Prolonged Antibiotic Usage In Gynaecological Practice	Ayesha, Ahmad; Swaraj, Batra; Reena, Jain; Aruna, Nigam	2014	Int Res J Med Sci		#741	Excluded at title/asbtract screening stage
The effect of prophylactic antibiotic treatment for manual removal of the placenta on frequency of postpartum endometritis	Safrai, Myriam; Kabiri, Doron; Hajâ€Yahya, Rani; Reuveniâ€Salzman, Adi; Lipschuetz, Michal; Ezra, Yossef	2017	International Journal of Gynecology & Obstetrics		#743	Excluded at title/asbtract screening stage
Role of prophylactic antibiotic to prevent surgical site infections in clean surgeries	Sulthana Dhilras, J	2013			#744	Excluded at title/asbtract screening stage
Surgical site infection after groin hernia repair	Taylor, EW; Duffy, K; Lee, K; Hill, R; Noone, A; Macintyre, I; King, PM; O'Dwyer, PJ	2004	Journal of British Surgery		#745	Excluded at title/asbtract screening stage
Assessing the impact of antibiotic prophylaxis in outpatient elective hand surgery: a single-center, retrospective review of 8,850 cases	Bykowski, Michael R; Sivak, Wesley N; Cray, James; Buterbaugh, Glenn; Imbriglia, Joseph E; Lee, WP Andrew	2011	The Journal of hand surgery		#746	Excluded at title/asbtract screening stage
Response to LTE on Prophylactic Antibiotic Duration	Fields, Brittany C; Boyev, Artem; Tzeng, Ching-Wei D	2023	Annals of Surgery Open		#748	Excluded at title/asbtract screening stage
Antibiotic prophylaxis in obstetric and gynaecological procedures: a review	Clifford, Vanessa; Daley, Andrew	2012	Australian and New Zealand Journal of Obstetrics and Gynaecology		#751	Excluded at title/asbtract screening stage
A Comparative Study of the Effectiveness of Prophylactic Antibiotics With or Without Additional Post-op Antibiotics Administration in Cesarean Section Patients for Prevention of Post-op Infection in a Private Hospital	Boonplod, Natchaya; Yeunsak, Panitphim	2023	The Bangkok Medical Journal		#753	Excluded at title/asbtract screening stage
Changes in prophylactic antibiotic therapy	Kasik, JE; Fox, A				#754	Excluded at title/asbtract screening stage
Kaho Iwabu, Yuto Maeda, Tetsuya Tanimoto	Williams, R; Aithal, G; Alexander, GJ	2019	infection		#755	Excluded at title/asbtract screening stage
Postpartum urinary retention	Saultz, John W; Toffler, William L; Shackles, Janette Y	1991	The Journal of the American Board of Family Practice		#757	Excluded at title/asbtract screening stage
Risk factors and microbial isolates of puerperal sepsis at the University of Maiduguri Teaching Hospital, Maiduguri, North-eastern Nigeria	Bako, Babagana; Audu, Bala M; Lawan, Zara Mairam; Umar, Jidda Baba	2012	Archives of gynecology and obstetrics		#758	Excluded at title/asbtract screening stage
Enhancement of Episiotomy Healing Using (790-805) nm Diode Laser as a Supplementary Treatment	Salman, Sura S; Mohammed, Khulood A	2013	Iraqi Journal of Laser		#760	Excluded at title/asbtract screening stage
Hysteroscopic control of uterine cavity following manual removal of placenta and early postpartum curettage	Ayas, S; Eskicirak, E; Baykal, B; Alkan, A; Eren, S	2008	Fertility and Sterility		#762	Excluded at title/asbtract screening stage
The effectiveness of prophylactic antibiotic prescribing (preventive) before cesarean section and prescribing after umbilical cord clamping in the infection after cesarean section: a triple-blind randomized clinical trial	Shahbazzadeh, Zeinab; Navinezhad, Mozhdeh; Sharifzadeh, Masoumeh; Amiri, Parastoo; Eftekhar Yazdi, Mitra	2021	The Iranian Journal of Obstetrics, Gynecology and Infertility		#763	Excluded at title/asbtract screening stage
Deciphering effect of maternal postpartum antibiotic prophylaxis on infant gut microbiome: a whole metagenomic analysis	Shankar, Aparna; Das, Devika J; Nayar, Seema; Thomas, Sabu	2023	Future Microbiology		#765	Excluded at title/asbtract screening stage
Surgical antibiotic prophylaxis in a teaching hospital in western Nepal	Shankar, PR; Subish, P; Dubey, AK; Mishra, P; Upadhyay, DK	2007	Journal of Institute of Medicine		#768	Excluded at title/asbtract screening stage
WHO recommendations for prevention and treatment of maternal peripartum infections: highlights and key messages from the World Health Organization's 2015 global recommendations	World Health Organization	2015			#769	Excluded at title/asbtract screening stage
Clinical risk factors for puerperal infection	GIBBS, RONALD S	1980	Obstetrics & Gynecology		#770	Excluded at title/asbtract screening stage
Risk factors for surgical site infections in obstetrics: a retrospective study in an Ethiopian referral hospital	Mamo, Teshager; Abebe, Tilaye Workneh; Chichiabellu, Tesfaye Yitna; Anjulo, Antehun Alemayehu	2017	Patient safety in surgery		#771	Excluded at title/asbtract screening stage
Trial of Labor After Cesarean Delivery in Twin Gestations: Systemic Review and Meta-Analysis	Kabiri, D; Masarwy, R; Schachter-Safrai, N; Masarwa, R; Raccah, BH; Ezra, Y; Matok, I	2020	Obstetric Anesthesia Digest		#772	Excluded at title/asbtract screening stage
Rational use of antibiotics--a quality improvement initiative in hospital setting	Nausheen, Sidrah; Hammad, Rabia; Khan, Ambreen	2013	Journal Pakistan Medical Association		#773	Excluded at title/asbtract screening stage
Surgical site infections following caesarean operations at a Jordanian teaching hospital: frequency and implicated factors	Abdel Jalil, Mariam Hantash; Abu Hammour, Khawla; Alsous, Mervat; Awad, Wedad; Hadadden, Rand; Bakri, Faris; Fram, Kamil	2017	Scientific reports		#774	Excluded at title/asbtract screening stage
Uterine prolapse with complete placenta praevia and umbilical hernia in pregnancy: a case report	Cui, Tao; Zhao, Yiqi; Zhang, Wenli; Yao, Qiang	2018	Clinical and Experimental Obstetrics & Gynecology		#775	Excluded at title/asbtract screening stage
Diagnosis and Management of Postpartum Retroperitoneal Hematoma: a report of 3 cases	Villatoro, Ana Redondo; Sutil, Leticia Azcona; GÃ¡lvez, David Vargas; DomÃ­nguez, Eva Carmona; Palacios, MarÃ­a Nieves Cabezas	2022	The American Journal of Case Reports		#777	Excluded at title/asbtract screening stage
Spatulas for operative vaginal birth: A systematic review and metaâ€analysis	Grilloâ€Ardila, Carlos Fernando; Paezâ€Castellanos, Edgar; BolaÃ±osâ€Palacios, JesÃºs Camilo; Bautistaâ€Charry, Alejandro Antonio	2022	International Journal of Gynecology & Obstetrics		#780	Excluded at title/asbtract screening stage
Bakri balloon, Simple Solution for Management of Postpar-tum Hemorrhage in Low Resource Setting: Case Report and	Frezgi, Okbu; Berhe Tesfai, Abraham Amanuel; Hussien, Khalid; Zerezghi, Habteslassie				#781	Excluded at title/asbtract screening stage
Pregnancy and Female Genital Mutilation	Low‐Beer, Naomi; Ayida, Gubby	2016	Gynecologic and Obstetric Surgery: Challenges and Management Options		#782	Excluded at title/asbtract screening stage
Bulky Bartholin's gland cyst: Case report of an incidental finding	de la Noval, Begoña Díaz; Fernández, Irene García; Fernández, Beatriz Álvarez	2019	Case Reports in Women's Health		#783	Excluded at title/asbtract screening stage
Obstetric management of pregnant women with extracranial shunts.	Monfared, AH; Koh, KS; Apuzzo, ML; Collea, JV	1979	Canadian Medical Association Journal		#784	Excluded at title/asbtract screening stage
Bacteriology of gynaecological surgical site infection in a Medical University Hospital	Faiz, Shakeel Ahmed	2017	Journal of The Society of Obstetricians and Gynaecologists of Pakistan		#785	Excluded at title/asbtract screening stage
Internal pudendal artery injury during prolapse surgery using nonanchored mesh	Hong, Mun-Kun; Liao, Chi-Yuan; Chu, Tang-Yuan; Chen, Pao-Chu; Ding, Dah-Ching	2011	Journal of Minimally Invasive Gynecology		#786	Excluded at title/asbtract screening stage
Vesicoureteral reflux and lower urinary tract injury: the possible role of suprapubic cystostomy	Leibovitch, I; Hoffman, C; Morag, B; Ben-Chaim, J; Goldwasser, B	1993	The Journal of urology		#788	Excluded at title/asbtract screening stage
Injury of the rectum during vaginal surgery	Hoffman, Mitchel S; Lynch, Catherine; Lockhart, Jorge; Knapp, Renda	1999	American journal of obstetrics and gynecology		#790	Excluded at title/asbtract screening stage
Comparison of prophylactic Versus Regular use of antibiotic in caesarean section	Deepamangalam, M	2013			#791	Excluded at title/asbtract screening stage
Maternal and Foetal Outcome in Cases of Premature Rupture of Membranes in Term Pregnancy	Uma, RT	2006			#792	Excluded at title/asbtract screening stage
Effective care in pregnancy and childbirth: The Cochrane pregnancy and childbirth database	Enkin, Murray W	1995	The Journal of Perinatal Education		#793	Excluded at title/asbtract screening stage
Clinical procedures and practices used in the perioperative treatment of female genital fistula during a prospective cohort study	Ruminjo, Joseph K; Frajzyngier, Veronica; Bashir Abdullahi, Muhammad; Asiimwe, Frank; Hamidou Barry, Thierno; Bello, Abubakar; Danladi, Dantani; Oumarou Ganda, Sanda; Idris, Saâ€™ad; Inoussa, Maman	2014	BMC pregnancy and childbirth		#794	Excluded at title/asbtract screening stage
Chlorhexidine vaginal wipes prior to elective cesarean section: does it reduce infectious morbidity? A randomized trial	Ahmed, Magdy R; Aref, Nisreen K; Sayed Ahmed, Waleed A; Arain, Farzana R	2017	The Journal of Maternal-Fetal & Neonatal Medicine		#795	Excluded at title/asbtract screening stage
Effective care in pregnancy and childbirth: a synopsis	Enkin, Murray W; Keirse, Marc JNC; Renfrew, Mary J; Neilson, James P	1995	Birth		#797	Excluded at title/asbtract screening stage
Maternal and Neonatal outcome in premature rupture of membranes	Lovereen, Salma; Khanum, Mst Afroza; Nargis, Nazlima; Begum, Shahanawaj; Afroze, Rumana	2018	Bangladesh Journal of Medical Science		#798	Excluded at title/asbtract screening stage
Post-caesarean section surgical site infections: a retrospective audit and case note review at an Ethiopian referral hospital	Rose, Anna F; Fekad, Bazezew; Moore, Jolene N; Graham, Wendy J	2018	Obstetrics and Gynecology Reports		#799	Excluded at title/asbtract screening stage
Vaginal birth after Cesarean experience in Romania: A retrospective caseâ€‘series study and online survey	Carauleanu, Alexandru; Tanasa, Ingrid Andrada; Nemescu, Dragos; Haba, Raluca; Socolov, Demetra	2021	Experimental and Therapeutic Medicine		#800	Excluded at title/asbtract screening stage
Hyperbaric Oxygen Therapy for Head and Neck Irradiated Patients with Special Attention to Oral and Maxillofacial Treatments Share on	Chouinard, Anne-FrÃ©dÃ©rique; Giasson, Luc; Fortin, Michel				#801	Excluded at title/asbtract screening stage
A Randomised, double blinded, controlled trial to compare the efficacy of extended spectrum antibiotic with narrow spectrum antibiotic as prophylaxis in Cesarian delivery in preventing post Cesarian Endometritis and surgical site infections	Sivasankari, P	2016			#803	Excluded at title/asbtract screening stage
Obstetric anal sphincter injuries at vaginal delivery: a review of recently published national guidelines	Tsakiridis, Ioannis; Mamopoulos, Apostolos; Athanasiadis, Apostolos; Dagklis, Themistoklis	2018	Obstetrical & gynecological survey		#804	Excluded at title/asbtract screening stage
A retrospective review of three antibiotic prophylaxis regimens for pediatric cardiac surgical patients	Maher, Kevin O; VanDerElzen, Kristen; Bove, Edward L; Mosca, Ralph S; Chenoweth, Carol E; Kulik, Thomas J	2002	The Annals of thoracic surgery		#806	Excluded at title/asbtract screening stage
Hyperbaric Oxygen Therapeutic for Head and Neck Irradiated Invalids with Special Attention to Oral and Maxillofacial Treatments Share off	Chouinard, Anne-Frédérique; Giasson, Luc; Fortin, Michelle				#807	Excluded at title/asbtract screening stage
Hyperbaric Oxygen Therapy for Head and Neck Insulated Medical with Special Attention to Oral and Maxillofacial Treatments Share on	Chouinard, Anne-Frédérique; Giasson, Luc; Fortin, Michelle				#808	Excluded at title/asbtract screening stage
WHO recommendations for prevention and treatment of maternal peripartum infections	World Health Organization	2016			#809	Excluded at title/asbtract screening stage
Clinical importance of infections due to Bacteroides fragilis and role of antibiotic therapy	Leigh, DA	1974	British Medical Journal		#810	Excluded at title/asbtract screening stage
Appropriate Antibiotic Use for Group B Streptococcus Prophylaxis Among Penicillin-Allergic Patients in Academic and Nonacademic Hospitals	Pineles, Beth L; Goodman, Katherine E; Pineles, Lisa; Harris, Anthony D	2022	Open Forum Infectious Diseases		#811	Excluded at title/asbtract screening stage
Balloon catheter use for cervical ripening in women with term preâ€labor rupture of membranes: A 5â€year cohort study	Kruit, Heidi; Tolvanen, Jenna; Eriksson, Jasmin; Place, Katariina; Nupponen, Irmeli; Rahkonen, Leena	2020	Acta obstetricia et gynecologica Scandinavica		#813	Excluded at title/asbtract screening stage
Pregnancy outcomes of women with physical disabilities: a matched cohort study	Morton, Christina; Le, Joan T; Shahbandar, Lena; Hammond, Cassing; Murphy, Eileen A; Kirschner, Kristi L	2013	Pm&r		#814	Excluded at title/asbtract screening stage
Outcomes of sacral nerve stimulation for faecal incontinence in Northern Ireland	Irwin, GW; Dasari, BV; Irwin, R; Johnston, D; Khosraviani, K	2017	The Ulster Medical Journal		#816	Excluded at title/asbtract screening stage
Robot-assisted laparoscopic hysterectomy: comparison with total laparoscopic hysterectomy	Morozov, VV; Nezhat, CH	2008	Fertility and Sterility		#817	Excluded at title/asbtract screening stage
Antibiotic Prophylaxis in Plastic Surgery	Khouj, Osama Talaat; Yousuf, Faisal Saud; Alnahedh, Haitham Abdullah; Alhodaly, Hind Mohammed; Albaradi, Khaled Hamad Mohammed; Alshaifani, Afnan Abdulaziz; Alotaibi, Fadaa Magthel H; Alshammery, Sahar Matter; Daiwali, Ibrahim Ghaleb; Ali, Mohammed Ahmed Musatfa	2018	The Egyptian Journal of Hospital Medicine		#818	Excluded at title/asbtract screening stage
Surgical site infection rate and risk factors among obstetric cases of Jimma University Specialized Hospital, Southwest Ethiopia	Amenu, Demisew; Belachew, Tefera; Araya, Fitsum	2011	Ethiopian journal of health sciences		#819	Excluded at title/asbtract screening stage
Efficacy and safety of transient ovariopexy in severe endometriotic patients. A ten year experience	Poncelet, C; Ducarme, G; Yazbeck, C; Uzan, M; Madelenat, P; Carbonnel, M	2008	Fertility and Sterility		#820	Excluded at title/asbtract screening stage
Prolonged postpartum urinary retention: the importance of asking the right questions at the right time	Humburg, Joerg; Holzgreve, Wolfgang; Hoesli, Irene	2007	Gynecologic and obstetric investigation		#821	Excluded at title/asbtract screening stage
Surgical Site Infections in Obstetrics and Gynaecology.	Chauhan, Anahita; Prasad, Madhva	2019	Indian Practitioner		#822	Excluded at title/asbtract screening stage
Revisiting Puerperal Sepsis in Obsteric Referal Centres in Port Harcourt, Southern Nigeria	Okwudili, Oranu Emmanuel; Oluwaseun, Owolabi Ayodeji; Esther, I	2020	Journal of Advances in Medicine and Medical Research		#823	Excluded at title/asbtract screening stage
Results of recto-vaginal fistula repair: retrospective analysis of 48 cases	Soriano, D; Lemoine, A; Laplace, C; Deval, B; Dessolle, L; Darai, E; Poitout, P	2001	European Journal of Obstetrics & Gynecology and Reproductive Biology		#824	Excluded at title/asbtract screening stage
Antimicrobial prophylaxis in caesarean section delivery	Liu, Ronghua; Lin, Lin; Wang, Dujuan	2016	Experimental and therapeutic medicine		#825	Excluded at title/asbtract screening stage
Vaginectomy and urethroplasty as a treatment for nonâ€pedunculated vaginal tumours in four bitches	Salomon, JF; Deneuche, A; Viguier, E	2004	Journal of small animal practice		#827	Excluded at title/asbtract screening stage
Hydrocephalus and Pregnancy	Holste, Katherine G; Muraszko, Karin M	2023	Neurological Disorders in Pregnancy: A Comprehensive Clinical Guide		#828	Excluded at title/asbtract screening stage
A Comparative Study on Elective Laparoscopic Cholecystectomy With and Without Antimicrobial Therapy	Sureshkumar, A	2019			#829	Excluded at title/asbtract screening stage
Maternal sepsis	Filetici, Nicoletta; Van de Velde, Marc; Roofthooft, Eva; Devroe, Sarah	2022	Best Practice & Research Clinical Anaesthesiology		#830	Excluded at title/asbtract screening stage
Postpartum urinary retention secondary to suture obliteration of the urethral orifice: A complication of home delivery conducted by an untrained birth attendant	Bakari, Fadimatu; Adesiyun, Adebiyi G; Umar-Sulayman, Hajaratu; Ameh, Nkeiruka; Avidime, Solomon; Abdullahi, Zubaida Garba	2015	Archives of International Surgery		#831	Excluded at title/asbtract screening stage
FEVER, PUERPERAL	Visvanathan, Dilip	2006	Differential Diagnosis in Obstetrics and Gynaecology		#832	Excluded at title/asbtract screening stage
Antibiotics during intrauterine balloon tamponade is associated with a reduction in endometritis	Dellapiana, Gabriela; Greene, Naomi; Gregory, Kimberly; Creanga, A; Berg, C; Ko, J; Say, L; Chou, D; Gemmill, A; GrÃ¶nvall, M	2019	American journal of perinatology		#833	Excluded at title/asbtract screening stage
Does the radiofrequency procedure for fecal incontinence improve quality of life and incontinence at 1-year follow-up?	Ruiz, Dan; Pinto, Rodrigo A; Hull, Tracy L; Efron, Jonathan E; Wexner, Steven D	2010	Diseases of the colon & rectum		#834	Excluded at title/asbtract screening stage
Fournier's gangrene: Causes, presentation and survival of sixty-five patients	Taken, Kerem; Oncu, Mehmet Resit; Ergun, Muslum; Eryilmaz, Recep; Demir, Canser Yilmaz; Demir, Murat; Gunes, Mustafa	2016	Pakistan Journal of Medical Sciences		#835	Excluded at title/asbtract screening stage
An Experimental study comparing Preoperative Intra Incisional Antibiotic Infiltration and Prophylactic Intravenous Antibiotic Administration for reducing surgical site infection in Laparotomy Surgeries	Sivachandran, K	2017			#836	Excluded at title/asbtract screening stage
Surgical site infection: Clinico-bacteriological Profile and antibiogram in a tertiary care hospital in Kolkata	Choudhury, Kabita; Basu, Swati; Bhattacharjee, Swagata Ganguly; Sikdar, Subhendu; Deb, Sonia; Tabassum, Nourine				#837	Excluded at title/asbtract screening stage
URINARY TRACT INFECTION AFTER URODYNAMIC STUDY IN HUSM, KELANTAN	MOKHTAR, DR SYAMILAH BT	2018			#838	Excluded at title/asbtract screening stage
Post-discharge surveillance and infection rates in obstetric patients	Couto, RC; Pedrosa, TMG; Nogueira, JM; Gomes, DL; Neto, MF; Rezende, NA	1998	International Journal of Gynecology & Obstetrics		#839	Excluded at title/asbtract screening stage
Resources for Evidenceâ€Based Practice, Marchâ€“April 2003	Sakala, Carol	2003	Journal of Obstetric, Gynecologic & Neonatal Nursing		#840	Excluded at title/asbtract screening stage
Dichorionic pregnancy: delayed interval delivery with endoloop ligation	Surico, Daniela; Amadori, R; Ferrero, F; Vigone, A; Leo, L; Surico, Nicola	2012	Twin Research and Human Genetics		#841	Excluded at title/asbtract screening stage
Use of single dose pre-operative antibiotics in abdominal surgery at the University teaching hospital, Lusaka	Shirimpaka, Egide	2012			#843	Excluded at title/asbtract screening stage
Preoperative vaginal preparation with povidone-iodine on post-caesarean infectious morbidity	Asghania, M; Mirblouk, F; Shakiba, M; Faraji, R	2011	Journal of Obstetrics and Gynaecology		#844	Excluded at title/asbtract screening stage
Carbon-dioxide laser vaporization of the Bartholin gland cyst: a retrospective analysis on 200 cases	Fambrini, Massimiliano; Penna, Carlo; Pieralli, Annalisa; Fallani, Maria Grazia; Andersson, Karin L; Lozza, Virginia; Scarselli, Gianfranco; Marchionni, Mauro	2008	Journal of Minimally Invasive Gynecology		#845	Excluded at title/asbtract screening stage
Prolongation of pregnancy and survival of twin B after loss of twin A at 21 weeks' gestation	Feichtinger, Wilfried; Breitenecker, Gerhard; Fröhlich, Heribert	1989	American Journal of Obstetrics and Gynecology		#847	Excluded at title/asbtract screening stage
Correction of uterine prolapse by the vaginal route using the uterosacral ligaments: Shirodkar procedure	Dubernard, Gil; Rouzier, Roman; Haddad, Bassam; Dubois, Philippe; Paniel, Bernard-Jean	2003	European Journal of Obstetrics & Gynecology and Reproductive Biology		#849	Excluded at title/asbtract screening stage
Prolapse of the uterus associated with pregnancy	Mufarrij, Ibrahim K; Keettel, William C	1957	American Journal of Obstetrics and Gynecology		#850	Excluded at title/asbtract screening stage
Operative vaginal deliveries: practical aspects	Gei, Alfredo F; Pacheco, Luis D	2011	Obstetrics and Gynecology Clinics		#851	Excluded at title/asbtract screening stage
MADRAS MEDICAL COLLEGE CHENNAI APRIL 2013	BRANCH-II, MD	2013			#853	Excluded at title/asbtract screening stage
Genital tract sepsis: early diagnosis, management and prevention	Sinha, Prabha; Otify, Mohamed	2012	The Obstetrician & Gynaecologist		#854	Excluded at title/asbtract screening stage
Obstetric Anesthesia	Lecture, Gerard W Ostheimer	2010	Anesth Analg		#855	Excluded at title/asbtract screening stage
Vaginal cuff infection after hysterectomy in Ukraine	Rud, VO; Salmanov, AG; Vitiuk, AD; Hrynchuk, S Ya; Bober, AS; Hrynchuk, OB; Berestooy, OA; Chernega, TV	2021			#856	Excluded at title/asbtract screening stage
Delayed-interval delivery in twin and triplet pregnancies: 17 years of experience in 1 perinatal center	Arabin, Birgit; Van Eyck, Jim	2009	American journal of obstetrics and gynecology		#857	Excluded at title/asbtract screening stage
Continuous suturing technique comparative to interrupted suturing in repair of episiotomy	Elboghdady, Adel Aly; Saeed, Ahmed Mohamed; Hassona, Mohamed Hassan Gomaa	2023	Al-Azhar International Medical Journal		#858	Excluded at title/asbtract screening stage
Association between antibiotic exposure and the risk of infertility in women of childbearing age: A case-control study	Shao, Shanshan; Pan, Weijun; Wang, Baolin; Liu, Yuwei; Gan, Hong; Li, Mengdie; Liao, Tierong; Yang, Xinliu; Yang, Qianhui; Huang, Cun	2023	Ecotoxicology and Environmental Safety		#859	Excluded at title/asbtract screening stage
A systematic review of medical practice variation in OECD countries	Corallo, Ashley N; Croxford, Ruth; Goodman, David C; Bryan, Elisabeth L; Srivastava, Divya; Stukel, Therese A	2014	Health Policy		#860	Excluded at title/asbtract screening stage
Resources for Evidence-Based Practice, March/April 2003	Vitamin, A	2003			#861	Excluded at title/asbtract screening stage
Evaluation of in vivo properties of Velosorbâ„¢ fast versus Vicrylâ„¢ rapide in a functional rabbit model of intradermic suture and episiotomy	Vieille, P; Huberlant, S; Bastide, S; Bayon, Y; de Tayrac, R	2015	Journal of Investigative Surgery		#862	Excluded at title/asbtract screening stage
Severe secondary postpartum hemorrhage: a historical cohort	Dossou, Mathieu; Debost‐Legrand, Anne; Déchelotte, Pierre; Lémery, Didier; Vendittelli, Françoise	2015	Birth		#863	Excluded at title/asbtract screening stage
Postpartum hemorrhagic shock following puerperal hematoma	Elbouti, Anass; Smiti, Yassine; Hniad, Adnane; Belghiti, Amine; Tazi, Anass Saoud	2020	PAMJ-Clinical Medicine		#864	Excluded at title/asbtract screening stage
Fever, Puerperal	Silva, Dhammike; Visvanathan, Dilip	2000	Clin Infect Dis		#865	Excluded at title/asbtract screening stage
Single dose pre-operative antibiotic in Lichtenstein mesh hernioplasty	Sharma, Ankur; Khan, Rizwan Ullah; Johri, Goonj	2016	J Evol Med Dent Sci		#866	Excluded at title/asbtract screening stage
Comparative study of the house advancement flap, rhomboid flap, and yv anoplasty in treatment of anal stenosis: a prospective randomized study	Farid, Mohamed; Youssef, Mohamed; El Nakeeb, Ayman; Fikry, Amir; El Awady, Saleh; Morshed, Mosaad	2010	Diseases of the colon & rectum		#867	Excluded at title/asbtract screening stage
Predicting common maternal postpartum complications: leveraging health administrative data and machine learning	Betts, Kim S; Kisely, Steve; Alati, Rosa	2019	BJOG: An International Journal of Obstetrics & Gynaecology		#868	Excluded at title/asbtract screening stage
Successful interventional treatment of acute internal jugular vein thrombosis	Tajima, Hiroyuki; Murata, Satoru; Kumazaki, Tatsuo; Ichikawa, Kazuo; Tajiri, Takashi; Yamamoto, Yasuhiro	2004	American Journal of Roentgenology		#869	Excluded at title/asbtract screening stage
Preterm premature rupture of membranes: maternal and perinatal outcome	Khade, Shweta Avinash; Bava, Amarjeet Kaur	2018	International Journal of Reproduction, Contraception, Obstetrics and Gynecology		#870	Excluded at title/asbtract screening stage
The Effectiveness of Postoperative Antibiotics following Appendectomy in Pediatric Patients: A Cost Minimization Analysis	Sinuraya, Rano K; Aini, Aida N; Rahayu, Cherry; Wathoni, Nasrul; Abdulah, Rizky	2020	The Open Public Health Journal		#871	Excluded at title/asbtract screening stage
The effect of intraoperative corticosteroid injections on the risk of surgical site infections for hand procedures	Lutsky, Kevin F; Lucenti, Ludovico; Banner, Lauren; Matzon, Jonas; Beredjiklian, Pedro K	2019	The Journal of Hand Surgery		#872	Excluded at title/asbtract screening stage
Assisted vaginal birth: greenâ€top guideline no. 26	Murphy, DJ; Strachan, BK; Bahl, R; Royal College of Obstetricians and Gynaecologists	2020	BJOG: An International Journal of Obstetrics & Gynaecology		#873	Excluded at title/asbtract screening stage
Antibiotics for infection prevention after excision of the cervical transformation zone	Kietpeerakool, Chumnan; Chumworathayi, Bandit; Thinkhamrop, Jadsada; Ussahgij, Butsakorn; Lumbiganon, Pisake	2017	Cochrane Database of Systematic Reviews		#874	Excluded at title/asbtract screening stage
Unusual case of utero-ovarian prolapse concurrent with cystocele in a queen	Jarolmasjed, Seyedhosein	2017	Iranian Journal of Veterinary Surgery		#875	Excluded at title/asbtract screening stage
A randomized controlled trial of extraâ€amniotic ethinyloestradiol in ripening the cervix at term	Peedicayil, A; Jasper, P; Balasubramaniam, N; Jairaj, P	1989	BJOG: An International Journal of Obstetrics & Gynaecology		#876	Excluded at title/asbtract screening stage
Mode of delivery and postpartum morbidity among HIV-infected women: the women and infants transmission study	Read, Jennifer S; Tuomala, Ruth; Kpamegan, Eloi; Zorrilla, Carmen; Landesman, Sheldon; Brown, Gina; Vajaranant, Mark; Hammill, Hunter; Thompson, Bruce; Women and Infants Transmission Study Group	2001	JAIDS Journal of Acquired Immune Deficiency Syndromes		#877	Excluded at title/asbtract screening stage
Long-term prognosis for the infant with severe birth trauma	Dann, Steven M; Faix, Roger G	1983	Clinics in Perinatology		#878	Excluded at title/asbtract screening stage
Preoperative antibiotics and postoperative infections	Ruth, Stacey	2008			#879	Excluded at title/asbtract screening stage
Clinical Report	Jarolmasjed, Seyedhosein				#880	Excluded at title/asbtract screening stage
Postpartum endomyometritis	Williams, Katherine L; Pastorek II, Joseph G	1996	Infectious Diseases in Obstetrics and Gynecology		#881	Excluded at title/asbtract screening stage
A case report of conservative treatment of pelvic organ prolapse in a 40-year-old pregnant woman.	Parang, Serveh; Soufizadeh, Nasrin	2021			#882	Excluded at title/asbtract screening stage
Maternal antibiotic prophylaxis affects Bifidobacterium spp. counts in the human milk, during the first week after delivery	Padilha, Marina; Iaucci, JM; Cabral, Vanessa P; Diniz, EMA; Taddei, Carla Romano; Saad, Susana Marta Isay	2019	Beneficial microbes		#884	Excluded at title/asbtract screening stage
Study of bacteriologic pattern and antimicrobial pattern in surgical site infections to formulate protocols in prophylactic antibiotics	Clement, Prakash	2013			#885	Excluded at title/asbtract screening stage
Anesthetic Management of Postpartum Hemorrhage	Pohan, Djoni Kusumah Himsani	2021	12th Annual Scientific Meeting, Medical Faculty, Universitas Jenderal Achmad Yani, International Symposium on" Emergency Preparedness and Disaster Response during COVID 19 Pandemic"(ASMC 2021))		#886	Excluded at title/asbtract screening stage
Trends and Determinants of the Use of Episiotomy in a Prospective Population-Based Registry from Central India	Austad, Kirsten; Rao, Sowmya; Hibberd, Patricia; Patel, Archana	2022			#887	Excluded at title/asbtract screening stage
An overview of surgical site infections: aetiology, incidence and risk factors	Gottrup, Finn; Melling, Andrew; Hollander, Dirk A	2005	EWMA journal		#888	Excluded at title/asbtract screening stage
Prevalence of Puerperal Sepsis At Omdurman Maternity Hospital From 1/1/2005 to 30/6/2005	Elamleeh, Abdel Wahid Ahmed	2005			#889	Excluded at title/asbtract screening stage
Rates of postoperative complications among human immunodeficiency virusâ€“infected women who have undergone obstetric and gynecologic surgical procedures	Grubert, Thomas A; Reindell, Daniela; KÃ¤stner, Ralph; Belohradsky, Bernd H; GÃ¼rtler, Lutz; Stauber, Manfred; Dathe, Olaf	2002	Clinical Infectious Diseases		#890	Excluded at title/asbtract screening stage
FIGO good clinical practice paper: management of the second stage of labor	Wright, Alison; Nassar, Anwar H; Visser, Gerry; Ramasauskaite, Diana; Theron, Gerhard; FIGO Safe Motherhood and Newborn Health Committee	2021	International Journal of Gynecology & Obstetrics		#891	Excluded at title/asbtract screening stage
Stricture excision and primary anastomosis for anterior urethral strictures	Gomez, Reynaldo G	2008	Urethral Reconstructive Surgery		#892	Excluded at title/asbtract screening stage
Prolonged postpartum persistent urinary retention after cesarean section: a case report and literature review	Erin, Recep; Agirbas, Derya Burkankulu; Erin, Kubra Baki; Kulaksız, Deniz	2019	Gynecology Obstetrics & Reproductive Medicine		#893	Excluded at title/asbtract screening stage
The outcome of antibiotics as surgical prophylaxis in gynaecological procedures--a retrospective study in a south Indian hospital	Rozati, Roya; Tahniyath, Fatima; Sharma, RS; Mehdi, AG; Aiman, AV; Dhaded, Sujata R	2016	International Journal of Reproduction, Contraception, Obstetrics and Gynecology		#894	Excluded at title/asbtract screening stage
What's new in obstetric anesthesia in 2018?	Weiniger, CF	2020	International Journal of Obstetric Anesthesia		#895	Excluded at title/asbtract screening stage
Sci Forschen	He, Katherine; Stolarski, Allan; Whang, Edward; Kristo, Gentian	2020			#896	Excluded at title/asbtract screening stage
Prevalence of post-partum genital tract infections in the mother and selected neonatal infections in rural Bangladesh	Gazi, Rukhsana; Chowdhury, AMR; Mahmud, Shah Noor; Karim, Fazlul	1996			#897	Excluded at title/asbtract screening stage
Postpartum pyrexia	Chan, Denise; Arulkumaran, Shankari	2021	Obstetrics, Gynaecology & Reproductive Medicine		#898	Excluded at title/asbtract screening stage
Quality Improvement Programs in United States Department of Health and Human Services	Kim, Sun Mean; Kim, Jae Sun; Park, Younghee; Ahn, Mi Ra; Kim, Hyeong-Ho; Eun, Sang Jun; Park, Kunhee; Shin, Youngsoo	2007	Quality Improvement in Health Care		#899	Excluded at title/asbtract screening stage
Secondary postpartum haemorrhage	AIKEN, CATHERINE EM; MEHASSEB, MOHAMED K; PRENTICE, ANDREW	2012	Fetal and Maternal Medicine Review		#900	Excluded at title/asbtract screening stage
Trends in instrument preference for operative vaginal delivery in a tertiary referral center: 2008â€“2021	Crowley, Clare M; Lang, Niamh A; O'Leary, Bobby D; Geary, Michael P	2023	International Journal of Gynecology & Obstetrics		#901	Excluded at title/asbtract screening stage
Infection Prevention and Control Policy in Obstetric HDU and ICU	Kannan, Jayam	2016	Principles of Critical Care in Obstetrics: Volume I		#902	Excluded at title/asbtract screening stage
Risk assessment of abdominal wall thickness measured on pre-operative computerized tomography for incisional surgical site infection after abdominal surgery	Assanee Tongyoo, MD; Chatthamrak, Putipan; Ekkapak Sriussadaporn, MD; Palin Limpavitayaporn, MD; Chatchai Mingmalairak, MD	2015	J Med Assoc Thai		#903	Excluded at title/asbtract screening stage
Safety of pregnancy in ventriculoperitoneal shunt dependent women: meta-analysis and systematic review of the literature	Al-Saadi, Tariq Dhiyab; Glisic, Marija; Al Sharqi, Ali; Al Kharosi, Safiya; Al Shaqsi, Malik; Al Jabri, Noor; Al Sharqi, Awahir	2020	Neurology India		#904	Excluded at title/asbtract screening stage
The Japan Society for Surgical Infection: guidelines for the prevention, detection, and management of gastroenterological surgical site infection, 2018	Ohge, Hiroki; Mayumi, Toshihiko; Haji, Seiji; Kitagawa, Yuichi; Kobayashi, Masahiro; Kobayashi, Motomu; Mizuguchi, Toru; Mohri, Yasuhiko; Sakamoto, Fumie; Shimizu, Junzo	2021	Surgery today		#905	Excluded at title/asbtract screening stage
Longitudinal analysis of serum oxylipin profile as a novel descriptor of the inflammatory response to surgery	Wolfer, Arnaud M; Scott, Alasdair J; Rueb, Claudia; Gaudin, Mathieu; Darzi, Ara; Nicholson, Jeremy K; Holmes, Elaine; Kinross, James M	2017	Journal of Translational Medicine		#906	Excluded at title/asbtract screening stage
WHO recommendation on prophylactic antibiotics for women undergoing caesarean section	World Health Organization	2021			#907	Excluded at title/asbtract screening stage
Single dose preoperative antibiotic on clean cases	Rajaprabhakaran, P	2015			#908	Excluded at title/asbtract screening stage
Complete hydatidiform mole co-existing with a twin live fetus	Obisesan, KA; Adesina, OA; Awolude, OA	2001			#909	Excluded at title/asbtract screening stage
Operative vaginal delivery	Greentop Guideline	2011	Royal College of Obstetricians and Gynaecologists		#910	Excluded at title/asbtract screening stage
Spontaneous pneumomediastinum and pneumothorax developing after vaginal delivery	ER, P; NA, INATAL JOU R	2016	The Official Publication of Perinatal Medicine Foundation, Turkish Perinatology Society and Turkish Society of Ultrasound in Obstetrics and Gynecology		#911	Excluded at title/asbtract screening stage
Stricture excision and primary anastomosis for anterior urethral strictures	Gomez, Reynaldo G	2013	Advanced male urethral and genital reconstructive surgery		#912	Excluded at title/asbtract screening stage
Diseases and complications of the puerperium	Schrey-Petersen, Susanne; Tauscher, Anne; Dathan-Stumpf, Anne; Stepan, Holger	2021	Deutsches Ärzteblatt International		#913	Excluded at title/asbtract screening stage
Empiric treatment approach for the management of post-operative incisional infections with omadacycline	Wrotslavsky, Philip	2023	Foot & Ankle Surgery: Techniques, Reports & Cases		#914	Excluded at title/asbtract screening stage
Antibiotic Prophylaxis 14	Faro, Sebastian	2012	Infectious Diseases in the Female Patient		#915	Excluded at title/asbtract screening stage
Total Removal of the Normal Non-Prolapsed Vagina: Technique, Results and Anatomic Observations	Hoffman, Mitchel S; Bomalaski, John J; Lockhart, Jorge L; Greenwald, Daniel P	2002	Urogynecology		#916	Excluded at title/asbtract screening stage
Prevention of surgical site infection and sepsis in pregnant obese women	Ekanem, Emmanuel; Ngene, Nnabuike Chibuoke; Moodley, Jagidesa; Konje, Justin	2023	Best Practice & Research Clinical Obstetrics & Gynaecology		#917	Excluded at title/asbtract screening stage
Modified uterine transplant procedure in the sheep model with successful pregnancy following embryo transfer	Ramirez, ER; Ramirez, HA; Ramirez, DK Nessetti; Nessetti, MBR; Pillari, VT; Khatamee, M	2008	Fertility and Sterility		#918	Excluded at title/asbtract screening stage
The impact of turmeric cream on healing of caesarean scar	Mahmudi, G; Nikpour, M; Azadbackt, M; Zanjani, R; Jahani, MA; Aghamohammadi, A; Jannati, Y	2015	The West Indian Medical Journal		#919	Excluded at title/asbtract screening stage
Vaginal neurofibroma in a hysterectomized poodle dog	Sontas, BH; Altun, ED; GÃ¼venc, K; Arun, SS; Ekici, H	2010	Reproduction in domestic animals		#920	Excluded at title/asbtract screening stage
Postpartum hemorrhage	Su, Cindy W	2012	Primary Care: Clinics in Office Practice		#921	Excluded at title/asbtract screening stage
Hermaphroditism with Bilateral Ovotestes in a Dog: A Case Report	Ponglowhapan, S; Glaewketgarn, N; Lohachit, C	2011	The Thai Journal of Veterinary Medicine		#922	Excluded at title/asbtract screening stage
Peripartum cardiomyopathy in uncorrected tetralogy of fallot: a case report	Phutane, Mukund Vasantrao; Kale, Varsha Ansaram; Patil, Vishal Vijayrao; Bansal, NO	2018	International Journal of Reproduction, Contraception, Obstetrics and Gynecology		#923	Excluded at title/asbtract screening stage
Maternal Sepsis	Padumadasa, Sanjeewa; Rodrigo, Udya	2021	Obstetric Emergencies: A Practical Manual		#924	Excluded at title/asbtract screening stage
Spontaneous pneumomediastinum and pneumothorax developing after vaginal delivery	Ã‡intesun, Ersin; Ã‡intesun, Feyza Nur Ä°ncesu	2016	Perinatal Journal		#925	Excluded at title/asbtract screening stage
Obstetric complications during labor and delivery: assessing ethnic differences in California	Guendelman, Sylvia; Thornton, Dorothy; Gould, Jeffrey; Hosang, Nap	2006	Women's Health Issues		#926	Excluded at title/asbtract screening stage
Maternal Morbidity and Mortality Associated With Retained Placenta	Bukhsh, Fozia Mohammad; Sultana, Razia; Gul, Khanda; Bibi, Safia; Gul, Palwasha	2018	placenta		#927	Excluded at title/asbtract screening stage
Postoperative infection	Zamil, Aseele Hatam; Rassam, Raed	2020	Research Gate		#928	Excluded at title/asbtract screening stage
Vacuum Application Using Intrapartum Sonography: Maternal and Foetal Outcomes	Thornton, Jennifer M; Ramphul, Meenakshi	2021	Intrapartum Ultrasonography for Labor Management: Labor, Delivery and Puerperium		#929	Excluded at title/asbtract screening stage
Incidence, morbidity, and associated factors for sepsis in women hospitalized for delivery: a nationwide retrospective observational population-based study in Canada	Balki, Indranil; Baghirzada, Leyla; Walker, Andrew; Lapinsky, Stephen; Balki, Mrinalini	2022	Canadian Journal of Anaesthesia		#930	Excluded at title/asbtract screening stage
Sepsis in obstetrics	Elton, RJ; Chaudhari, S	2015	Bja Education		#931	Excluded at title/asbtract screening stage
Group B Streptococcus colonization at delivery is associated with maternal peripartum infection	Brigtsen, Anne Karin; Jacobsen, Anne Flem; Dedi, Lumnije; Melby, Kjetil Klaveness; Espeland, Cathrine Nygaard; Fugelseth, Drude; Whitelaw, Andrew	2022	Plos one		#932	Excluded at title/asbtract screening stage
Magnitude of maternal complication and associated factors among mothers undergone cesarean section at Yirgalem general hospital, SNNPR, Ethiopia	Tesfaye, Tsigereda; Hailu, Dejene; Mekonnen, Niguse; Tesfaye, Raheal	2017	risk		#933	Excluded at title/asbtract screening stage
Puerperal sepsis with special	KOCHHAR, M	2012	Uncommon Infections and Special Topics		#934	Excluded at title/asbtract screening stage
Human intraocular penetration pharmacokinetics of moxifloxacin 0.5% via topical and collagen shield routes of administration	Hariprasad, Seenu M; Mieler, William F; Shah, Gaurav K; Blinder, Kevin J; Apte, Rajendra S; Holekamp, Nancy M; Thomas, Matthew A; Chi, Jingduan; Prince, Randall A	2004	Transactions of the American Ophthalmological Society		#935	Excluded at title/asbtract screening stage
Preterm premature rupture of the membranes at 22 weeks: problem-based approach	Varma, R; James, DK	2001	Current Obstetrics & Gynaecology		#936	Excluded at title/asbtract screening stage
Cesarean section delivery to prevent vertical transmission of human immunodeficiency virus type 1 associated risks and other considerations	Read, Jennifer S	2000	Annals of the New York Academy of Sciences		#937	Excluded at title/asbtract screening stage
ASSESSMENT OF POSTNATAL CARE PRACTICES BY CLINICIANS AT JARAMOGI OGINGA ODINGA TEACHING AND REFERRAL HOSPITAL IN KISUMU KENYA	Odeny, Ephraim Kayi	2021			#938	Excluded at title/asbtract screening stage
Analysis of the Gracilis Myocutaneous Flap as a Workhorse Flap for Reconstruction of Perineal and Ischial Soft Tissue Defects	Begum, U Rasheedha; Sivakumar, A	2017	INTERNATIONAL JOURNAL OF SCIENTIFIC STUDY		#939	Excluded at title/asbtract screening stage
Puerperal sepsis with special reference to India	Kochhar, M	1985	Uncommon Infections and Special Topics		#940	Excluded at title/asbtract screening stage
Puerperal sepsis in low and middle income settings: past, present and future	Hussein, Julia; Walker, Leighton	2010	Maternal and infant deaths: chasing millennium development goals		#941	Excluded at title/asbtract screening stage
The Impact of Low Dose versus High Dose Antibiotic Prophylaxis Regimens on Surgical Site Infection Rates after Cesarean Delivery: Randomized Controlled Trial	FARID, MAHA; ASMAA, MAE ELNAGGAR; IBRAHIM, SAEED; AHMED, YASSER ELSAEED	2023	The Medical Journal of Cairo University		#942	Excluded at title/asbtract screening stage
Transposition of the great vessels: a series of three cases with a review of the literature	Yarrow, S; Russell, R	2000	International Journal of Obstetric Anesthesia		#943	Excluded at title/asbtract screening stage
Sepsis in pregnancy	SUNG, EILEEN; GEORGE, JULIE; PORTER, MICHELLE	2011	Fetal and Maternal Medicine Review		#944	Excluded at title/asbtract screening stage
Implementation of vaginal preparation prior to caesarean section	Jakes, Adam D; Bell, Annie; Chiwera, Lilian; Lloyd, Jilly	2020	BMJ Open Quality		#945	Excluded at title/asbtract screening stage
Oral misoprostol vs intravenous oxytocin infusion for induction of labor in prelabor rupture of membranes	Anjum, Shaheen; Sharma, Rajyashri	2016	Journal of South Asian Federation of Obstetrics and Gynaecology		#946	Excluded at title/asbtract screening stage
Cardiac disease and pregnancy	Gei, Alfredo F; Hankins, Gary DV	2001	Obstetrics and gynecology clinics of North America		#947	Excluded at title/asbtract screening stage
Comparison of Short Course Vs Long Course Antibiotics in Elective Caesarean Section	Annith Kumar, VM	2019			#948	Excluded at title/asbtract screening stage
Perinatal outcome of preterm labour with and without prelabour rupture of membranes-an observational study	Chatterjee, Keya; De, Aloke Kumar; Chakraborty, Aparna				#949	Excluded at title/asbtract screening stage
Clostridium difficile infection in pregnant and postpartum women in 2 hospitals and a review of literature	Meda, Manjula; Virgincar, Nilangi; Gentry, Victoria; Walker, Amanda; Macdonald, Neil; Hooper, Michaela; Wells, Simon; Anderson, Charlotte; Garner, David; Mumtaz, Shamma	2019	American Journal of Infection Control		#950	Excluded at title/asbtract screening stage
Primary refractory anemia complicating pregnancy and delivery	ROVINSKY, JOSEPH J	1959	Obstetrical & Gynecological Survey		#951	Excluded at title/asbtract screening stage
Antibiotic prescription pattern and maternal sepsis: a comparative assessment among women who underwent emergency cesarean delivery before and after the initiation of free maternity services at the kenyatta national hospital	Odawa, FX; Kosgei, Rose	2019			#953	Excluded at title/asbtract screening stage
Acute uterine inversion: “A complication revisited; a case series and review of literature	Kaur, Amanjot; Singh, Beant	2022	Case Reports in Perinatal Medicine		#954	Excluded at title/asbtract screening stage
Orthognathic Surgery and Peri Operative Antibiotic Use	Davis, Clayton	2015			#955	Excluded at title/asbtract screening stage
Estimating predictors of severity of group A Streptococcus infection in pregnancy	Reicher, Lee; Attali, Emmanuel; Dominski, Omri; Cohen, Yoni; Jalal, Abu-Hanna; Many, Ariel; Yogev, Yariv; Fouks, Yuval	2023	The Journal of Maternal-Fetal & Neonatal Medicine		#956	Excluded at title/asbtract screening stage
The effect of COVID-19 pandemic on antibiotic usage during pregnancy	Bahaa, Eman; Tamimi, Maryam H AL; Fakhroo, Latifa A; Dayoub, Nawal	2023	Saudi Medical Journal		#957	Excluded at title/asbtract screening stage
Retrospective Investigation of Antibiotic resistance pattern by Microbial pathogens isolated in surgical site infections in cancer patients	Saravanan, M; Samuel, Sajani; Sarath, KE; Parthiban, R	2023	Research Journal of Pharmacy and Technology		#958	Excluded at title/asbtract screening stage
Preterm labour and preterm premature rupture of membranes	Liu, David TY	2007	Labour Ward Manual		#959	Excluded at title/asbtract screening stage
Health Systems Interventions for Prevention of Maternal Peripartum Infection in Low and Middle Income Countries: A Systematic Review	Abwao, Roseline; Mapesa, Job; Tenambergen, Wanja; Odada, David; Gathoni, Nasra; Riunga, Felix	2023			#960	Excluded at title/asbtract screening stage
FIRST AND SECOND TRIMESTER ABORTIONS	Mishra, Pushpa; Setia, Aparna	2018	Clinical Obstetrics: A Case-based Approach		#961	Excluded at title/asbtract screening stage
Gross Underweight and Gross Obese Pregnant Woman	Munshi, Atul; Munshi, Sujal	2012	Donald School Manual of Practical Problems in Obstetrics		#962	Excluded at title/asbtract screening stage
WEDNESDAY 12 MARCH	Trehan, A; Oboh, A	2008	WCE 2008		#963	Excluded at title/asbtract screening stage
Using numerical results from systematic reviews in clinical practice	McQuay, Henry J; Moore, R Andrew	1997	Annals of Internal Medicine		#964	Excluded at title/asbtract screening stage
Caesarean delivery and maternal mortality	Fawcus, S	2015	Obstetrics and Gynaecology Forum		#965	Excluded at title/asbtract screening stage
POSTPARTUM INFECTION: A SURVEY	Humphrey, Michael D	1972	Medical Journal of Australia		#966	Excluded at title/asbtract screening stage
National quality measures in perinatal medicine	Lorch, Scott A	2017	Clinics in perinatology		#967	Excluded at title/asbtract screening stage
The Role of Data at the Carolinas Center for Medical Excellence	Massing, Mark W; Schenck, Anna P	2008	North Carolina Medical Journal		#968	Excluded at title/asbtract screening stage
Detection of bile acids in bronchoalveolar lavage fluid defines the inflammatory and microbial landscape of the lower airways in infants with cystic fibrosis	Caparrós-Martín, Jose A; Saladie, Montserrat; Agudelo-Romero, S Patricia; Reen, F Jerry; Ware, Robert S; Sly, Peter D; Stick, Stephen M; O’Gara, Fergal; COMBAT study group	2023	Microbiome		#969	Excluded at title/asbtract screening stage
Endorectal sliding flap repair of complicated anterior anoperineal fistulas	Shemesh, Eli I; Kodner, Ira J; Fry, Robert D; Neufeld, David M	1988	Diseases of the colon & rectum		#970	Excluded at title/asbtract screening stage
Transperineal rectocele repair is ideal for patients presenting with fecal incontinence	De Robles, Marie Shella; Young, Christopher J	2022	Annals of Coloproctology		#971	Excluded at title/asbtract screening stage
Postpartum Endometritis	Hodor, Jonathan	2005	Protocols for High‐Risk Pregnancies		#972	Excluded at title/asbtract screening stage
Personal pdf file for T. Aigmueller, W. Bader, K. Beilecke, K. Elenskaia, A. Frudinger, E. Hanzal, H. Helmer, H. Huemer, M. van der Kleyn, D. Koelle, S. Kropshofer, J. Pfeiffer	Reisenauer, C; Tammaa, A; Tamussino, K; Umek, W	2015	Geburtsh Frauenheilk		#973	Excluded at title/asbtract screening stage
Simple urethral dilatation, endoscopic urethrotomy, and urethroplasty for urethral stricture disease in adult men	Wong, Susan SW; Aboumarzouk, Omar M; Narahari, Radhakrishna; O'Riordan, Anna; Pickard, Robert	2012	Cochrane Database of Systematic Reviews		#974	Excluded at title/asbtract screening stage
Acute puerperal uterine inversion-a case report and review of the literature	Anthony, J., Goldberg, GL & Zabow, PC	1984	South African Medical Journal		#975	Excluded at title/asbtract screening stage
Post Operative Complications Following Major Obstetric And Gynaecological Surgeries	Singode, Archana	2012			#976	Excluded at title/asbtract screening stage
Current diagnosis and management of pelvic fistulae in women	Rogers, Rebecca G; Jeppson, Peter C	2016	Obstetrics & Gynecology		#977	Excluded at title/asbtract screening stage
Female genital mutilation-an update	Krick, D	2015	Obstetrics and Gynaecology Forum		#978	Excluded at title/asbtract screening stage
Prevention of surgical site infection	Apuzzio, Joseph J; Garcia, Javier		Department of Obstetrics, Gynecology and Womenâ€™s Health UMDNJ-New Jersey Medical School Newark, NJ, USA		#979	Excluded at title/asbtract screening stage
Pregnancy Outcome in Women with One Previous Caesarean Delivery-A Prospective Longitudinal Study in a Peripheral Medical College of West Bengal	Chandra, Saheli; Dasgupta, Anjan; Saha, Pradip Kumar; Dash, Kamal Kumar; Pal, Abirbhab; Ghosh, Partha	2021			#980	Excluded at title/asbtract screening stage
Fertility sparing treatment in cervical cancer management in pregnancy	Halaska, Michael J; Drochytek, Vit; Shmakov, Roman G; Amant, FrÃ©dÃ©ric	2021	Best Practice & Research Clinical Obstetrics & Gynaecology		#981	Excluded at title/asbtract screening stage
Ask2obgyn. com	Guzman, Guillermo M				#982	Excluded at title/asbtract screening stage
Anal sphincter damage after vaginal delivery: relationship of anal endosonography and manometry to anorectal complaints	de Leeuw, Jan-Willem; Vierhout, Mark E; Struijk, Piet C; Auwerda, Hajo J; Bac, Dirk-Jan; Wallenburg, Henk CS	2002	Diseases of the colon & rectum		#983	Excluded at title/asbtract screening stage
Society for Maternal-Fetal Medicine (SMFM) Special Report: Current approaches to measuring quality of care in obstetrics	Bailit, Jennifer L; Gregory, Kimberly D; Srinivas, Sindhu; Westover, Thomas; Grobman, William A; Saade, George R	2016	American journal of obstetrics and gynecology		#984	Excluded at title/asbtract screening stage
Postoperative complications and risk factors among women who underwent caesarean delivery from Northern Tanzania: a hospital-based analytical cross-sectional study	Mangi, Glory; Mlay, Pendo; Oneko, Olola; Maokola, Werner	2022			#985	Excluded at title/asbtract screening stage
Surgical aspects of peripartal infection	Summers, Paul R	1994	Clinical obstetrics and gynecology		#986	Excluded at title/asbtract screening stage
Postnatal Care E-Book	Bick, Debra; MacArthur, Christine; Winter, Heather	2008			#987	Excluded at title/asbtract screening stage
Operative vaginal delivery	Baylson, Ariella; Goldberg, Jay	2007	Obstetric Evidence Based Guidelines		#988	Excluded at title/asbtract screening stage
Urethro-venous intravasation during retrograde urethrography (report of 5 cases).	Gupta, SK; Kaur, B; Shulka, RC	1991	Journal of postgraduate medicine		#990	Excluded at title/asbtract screening stage
New WHO recommendations on preoperative measures for surgical site infection prevention: an evidence-based global perspective	Allegranzi, Benedetta; Bischoff, Peter; de Jonge, Stijn; Kubilay, N Zeynep; Zayed, Bassim; Gomes, Stacey M; Abbas, Mohamed; Atema, Jasper J; Gans, Sarah; van Rijen, Miranda	2016	The Lancet Infectious Diseases		#991	Excluded at title/asbtract screening stage
Operative delivery	Murphy, Deirdre J	2017	Obstetrics by Ten Teachers		#992	Excluded at title/asbtract screening stage
Management of Mandibular Fracture in Large Animals	Seiffollah, Dehghani; Jahromi, Alireza Raayat	1980	Can Vet J		#993	Excluded at title/asbtract screening stage
The role of imaging in musculoskeletal emergencies	Baker, Jonathan C; Hillen, Travis J; Demertzis, Jennifer L	2014	Seminars in Roentgenology		#995	Excluded at title/asbtract screening stage
Efficacy and safety of the Mobius Retractor in elective caesarean section for obese pregnant women	Wahba, K	2015	Life Sci J		#996	Excluded at title/asbtract screening stage
Systematic review of clinical research on Daegunjoong-tang for improvement of gastrointestinal motility after surgery for gastrointestinal cancer	Han, Ga-jin; Seong, Sin; Kim, Sung-su	2017	The Journal of Internal Korean Medicine		#997	Excluded at title/asbtract screening stage
Peripartum hemorrhage	Alamia Jr, Vito; Meyer, Bruce A	1999	Obstetrics and gynecology clinics of North America		#998	Excluded at title/asbtract screening stage
www. ijhsr. org ISSN: 2249-9571	Jain, Gaurav; Kanetkar, Sujata R				#999	Excluded at title/asbtract screening stage
Aerobic bacterial pattern in puerperal sepsis	Ahmed, Salma; Hossain, Md Akram; Shamsuzzaman, AKM; Sumona, Asma Azad; Bagum, Zahura; Jahan, Nahid Akter; Musa, AKM; Mahmud, Md Chand	2008	Bangladesh Journal of Medical Microbiology		#1000	Excluded at title/asbtract screening stage
Genital Trauma	Vemulakonda, Vijaya; Chalmers, David; Serrell, Emily	2016	Consent in Pediatric Urology		#1001	Excluded at title/asbtract screening stage
Appendix A: Studies identified in search that used PDSA method					#1002	Excluded at title/asbtract screening stage
Implant Therapy and Apical Actinomycosis: Case Report Share on	Angaji, Mahdi; Brar, Jaswinder				#1003	Excluded at title/asbtract screening stage
A RETROSPECTIVE REVIEW OF TRANSVAGINAL ANAL SPHINCTER REPAIR: A SINGLE SURGEONâ€™S EXPERIENCE	PRE-PROCEDURAL, IMPORTANCE OF ADEQUATE; CHOLANGIOPANCREATOGRAPHY, RETROGRADE	2016	ANZ J. Surg		#1004	Excluded at title/asbtract screening stage
Impact of Maternal Obesity on Perinatal Complications.	Monteiro, Geraldin; Kini, Rekha D; AK, Nayanatara; NA, Vinodini; Chatterjee, Pratik Kumar	2019	Indian Journal of Public Health Research & Development		#1005	Excluded at title/asbtract screening stage
A Comparative study of Use of Gentamycin Impregnated Mesh Over Conventional IV Gentamycin in Hernial Surgery for the Prevention of SSI	Vairavan, JL	2020			#1006	Excluded at title/asbtract screening stage
Quality and Patient Safety Indicators in Obstetrics-A review on how quality and patient safety have been measured in high-income countries with a recommendation on a core set of indicators for the Nordic countries	Gissler, Mika; Manninen, Sirpa; Tapper, Anna-Maija; Volmanen, Petri	2015			#1007	Excluded at title/asbtract screening stage
COURSE. MADRAS MEDICAL COLLEGE CHENNAI MAY 2019		2019			#1008	Excluded at title/asbtract screening stage
Postpartum Hemorrhage	Nelson, David B	2024	Queenan's Management of Highâ€Risk Pregnancy: An Evidenceâ€Based Approach		#1009	Excluded at title/asbtract screening stage
Anal sphincter disruption during instrumental and non-instrumental vaginal delivery	Saad, Samy; Ali Rund, Nancy Mohamed; Ibrahim, Ahmed Samir; Ahmad, Khalid A	2010	Ain Shams Journal of Surgery		#1010	Excluded at title/asbtract screening stage
Damage-control resuscitation in obstetrics	Carvajal, Javier A; Ramos, Isabella; Kusanovic, Juan P; Escobar, MarÃ­a F	2022	The Journal of Maternal-Fetal & Neonatal Medicine		#1011	Excluded at title/asbtract screening stage
Factors predictive of outcome after surgery for faecal incontinence	Baig, MK; Wexner, SD	2000	British journal of surgery		#1012	Excluded at title/asbtract screening stage
CLINICAL OPINION	Chervenak, Frank A; McCullough, Laurence B; Gherman, Robert B; Chauhan, Suneet; Ouzounian, Joseph G; Lerner, Henry; Gonik, Bernard; Goodwin, T Murphy; Martin, Stephanie R; Foley, Michael R				#1013	Excluded at title/asbtract screening stage
The causes of fetal mortality at the Sloane Hospital for Women, 1940 to 1949	Steer, Charles M; Kosar, Walter P	1952	American Journal of Obstetrics and Gynecology		#1014	Excluded at title/asbtract screening stage
Assisted Vaginal Birth: Green-top Guideline No. 26	RCOG	2020			#1015	Excluded at title/asbtract screening stage
Methicillin-resistant Staphylococcus aureus (MRSA) in pregnancy: epidemiology, clinical syndromes, management, prevention, and infection control in the peripartum and postpartum periods	Kellie, Susan M	2019	West J Emerg Med		#1016	Excluded at title/asbtract screening stage
THE JOHN M. MALONE, JR., MD ENDOWED CHAIR AND DIRECTOR OF THE CS MOTT CENTER FOR HUMAN GROWTH AND DEVELOPMENT DISTINGUISHED PROFESSOR, DEPARTMENT OF OBSTETRICS AND GYNECOLOGY WAYNE STATE UNIVERSITY	SOKOL, ROBERT JAMES	1973	MEDICINE		#1017	Excluded at title/asbtract screening stage
Consequences of meconium stained amniotic fluid: what does the evidence tell us?	Hutton, Eileen K; Thorpe, Julia	2014	Early human development		#1018	Excluded at title/asbtract screening stage
Exploration of epidemiologic profile and strategic prevention framework for surgical site infection rates in a tertiary care hospital of Bhopal city	Goyal, Vidit; Kaushal, Rituja	2018	International Journal of Community Medicine and Public Health		#1019	Excluded at title/asbtract screening stage
Cardiac Disease During Pregnancy	Saxena, Richa	2012	Donald School Manual of Practical Problems in Obstetrics		#1020	Excluded at title/asbtract screening stage
JCDA-Journal of the Canadian Dental Association	before Minor, Anticoagulant Medications Be Discontinued				#1021	Excluded at title/asbtract screening stage
Methicillin-resistant Staphylococcus aureus (MRSA) in pregnancy: epidemiology, clinical syndromes, management, prevention, and infection control in the peripartum and post-partum periods.					#1022	Excluded at title/asbtract screening stage
Abdominal Closure with Antibacterial Coated Suture Materials and Its Relation to the Incidence of Post Operative Superficial Surgical Site Infection Rates	Karthikeyan, R	2017			#1023	Excluded at title/asbtract screening stage
Changes and Potential Complications During Puerperium	Cordeiro, Filipe; Gomes-Ferreira, MÃ³nica	2023	Post-maternity Body Changes: Obstetric Fundamentals and Surgical Reshaping		#1024	Excluded at title/asbtract screening stage
Operative obstetrics & gynecology	Malhotra, Narendra	2014			#1025	Excluded at title/asbtract screening stage
Open Access Journal of Dental Sciences	MRA, Abbasi Begum		drugs		#1026	Excluded at title/asbtract screening stage
Case Presentation and Discussion	MacKenna, Jarlath; Welt, Selman I	1986	Clinical Obstetrics and Gynecology		#1027	Excluded at title/asbtract screening stage
Anal sphincter injury at vaginal delivery: risk factors and long-term clinical consequences	de Leeuw, Jan Willem	2001			#1028	Excluded at title/asbtract screening stage
Interagency list of medical devices for essential interventions for reproductive, maternal, newborn and child health	World Health Organization	2016			#1029	Excluded at title/asbtract screening stage
Clinical Study of Occurrence of Postoperative Sepsis after Emergency Abdominal Surgeries	Paramaguru, P	2020			#1030	Excluded at title/asbtract screening stage
Inflammation, wound healing, and infection	Hopf, HARRIET W; Cochran, A; Ueno, C; Morrissey, C	2017	Clinical Anesthesia 8th ed. Philadelphia: Lippincott Williams & Wilkins		#1031	Excluded at title/asbtract screening stage
Endometriosis and the Uterus	Badawy, ShawkyZ A; Landas, Steve	2007	Hysteroscopy: Visual Perspectives of Uterine Anatomy, Physiology and Pathology		#1032	Excluded at title/asbtract screening stage
A Study on Post Caesarean Wound Infection	Sukanya, N	2020			#1033	Excluded at title/asbtract screening stage
The SALSA spike: a novel technique using Kirschner wires to anchor tenuous midfoot and forefoot amputation flaps	Miller, John D; Hua, Natalie T; Giovinco, Nicholas A; Armstrong, David G; Mills, Joseph L	2014	Wound Medicine		#1034	Excluded at title/asbtract screening stage
Postpartum Hemorrhage	Belfort, Michael A	2012	Queenan's Management of Highâ€Risk Pregnancy: An Evidenceâ€Based Approach		#1035	Excluded at title/asbtract screening stage
Providing an evidence base for antibiotic stewardship for midwives in the Kabarole District of Uganda: A modified action research study	Welsh, Joanne	2019			#1036	Excluded at title/asbtract screening stage
Dismounted complex blast injury management	Polk, Travis M; Martin, Matthew J; Eckert, Matthew J	2017	Front Line Surgery: A Practical Approach		#1037	Excluded at title/asbtract screening stage
Treatment of Vincristine Resistant Canine Transmissible Venereal Tumor by Combination of L-Asparaginase and Vincristine Sulfate	Sudjaidee, P; Theewasutrakul, P; Techarungchaikul, S; Ponglowhapan, S; Chatdarong, K	2011	Board of Reviewing Editors		#1038	Excluded at title/asbtract screening stage
Litigation in Infections of Obstetrics and Gynecology	Fong, IW	2011	Medico-Legal Issues in Infectious Diseases: Guide For Physicians		#1039	Excluded at title/asbtract screening stage
Effectiveness of nursing care on mothers with post partum haemorrhage.	Remya, R	2010			#1040	Excluded at title/asbtract screening stage
The Effect of Previous Internal Urethrotomy on Urethroplasty Outcomes.	YANARAL, Fatih; ŞAHAN, Murat; ÖZGÖR, Faruk; SAVUN, Metin; ÇAĞLAR, Ufuk; ÇUBUK, Alkan; SARILAR, Ömer	2018	Journal of Reconstructive Urology		#1041	Excluded at title/asbtract screening stage
Infections in Late Pregnancy and Puerperium	Hussein, Raghad A; Perez, Jonathan D; Smith, Joseph L; Reed, Mary Jane	2020	Principles and Practice of Maternal Critical Care		#1042	Excluded at title/asbtract screening stage
SUPERFICIAL SURGICAL SITE INFECTIONS BETWEEN TRANS-UMBILICAL AND PERIUMBILICAL INSCISION IN PELVIC AND ABDOMINAL LAPAROSCOPIC SURGERY: A SYSTEMATIC REVIEW AND NETWORK META-ANALYSIS OF RANDOMIZED CONTROL TRIALS	RATHAUR, ELA SINGH	2019			#1043	Excluded at title/asbtract screening stage
Fate of pirlimycin and antibiotic resistance genes in dairy manure slurries in response to temperature and pH adjustment	Li, Meng M; Ray, Partha; Knowlton, Katharine F; Pruden, Amy; Xia, Kang; Teets, Christy; Du, Pang	2020	Science of the Total Environment		#1044	Excluded at title/asbtract screening stage
The puerperium	Dunlop, William	1989	Fetal and Maternal Medicine Review		#1045	Excluded at title/asbtract screening stage
Wound Medicine	Miller, John D; Zhubrak, Michelle; Giovinco, Nicholas A; Mills, Joseph L; Armstrong, David G	2014			#1046	Excluded at title/asbtract screening stage
Case report. Management of the pregnant patient with polycystic kidney disease: Report of a case	Deiter, Raymond W	1982	The Journal of the American Osteopathic Association		#1047	Excluded at title/asbtract screening stage
Current role of vascular surgery (arterial and venous) in erectile dysfunction	Hsieh, Cheng-Hsing; Hsu, Geng-Long	2016	International book of erectile dysfunction		#1048	Excluded at title/asbtract screening stage
Surgical site infections 2. New WHO recommendations on intraoperative and postoperative measures for surgical site infection prevention: An evidence-based global perspective	Allegranzi, Benedetta; Zayed, Bassim; Bischoff, Peter; Kubilay, N Zeynep; de Jonge, Stijn; de Vries, Fleur; Gomes, Stacey M; Gans, Sarah; Wallert, Elon D; Wu, Xiuwen	2016	Lancet Infect Dis		#1049	Excluded at title/asbtract screening stage
Antibiotics for preventing infection in people receiving chest drains	Rubira, Claudio; de Oliveira Carvalho, Paulo Eduardo; Cataneo, Antonio JosÃ© Maria; Carvalho, Lidia Raquel	2017	The Cochrane Database of Systematic Reviews		#1050	Excluded at title/asbtract screening stage
Reproductive Disorders in the Female Camelid (27 Nov 2000)	Tibary, A; Anouassi, A				#1051	Excluded at title/asbtract screening stage
Surgical Infection Society 2020 updated guidelines on the management of complicated skin and soft tissue infections	Duane, Therese M; Huston, Jared M; Collom, Morgan; Beyer, Adam; Parli, Sara; Buckman, Sara; Shapiro, Mark; McDonald, Amy; Diaz, Jose; Tessier, Jeffrey M	2021	Surgical infections		#1052	Excluded at title/asbtract screening stage
Case Discussions in Obstetrics and Gynecology	Sahu, Latika	2011	Case Discussions in Obstetrics and Gynecology		#1053	Excluded at title/asbtract screening stage
Surgical Site Infection in Solid Organ Transplant (Liver and Kidney)	Alazmi, Reyouf Salim	2022			#1054	Excluded at title/asbtract screening stage
Management of the pregnant patient with cardiac disease	Horowitz, William	1955	New England Journal of Medicine		#1055	Excluded at title/asbtract screening stage
Aeromedical evacuation of obstetric and gynecological patients	Hurd, William W; Rothenberg, Jeffrey M; Rogers, Robert E	2019	Aeromedical Evacuation: Management of Acute and Stabilized Patients		#1056	Excluded at title/asbtract screening stage
Study of short term wound complications after caesarean section	Tengli, Sangeeta	2009			#1057	Excluded at title/asbtract screening stage
Strategic responses to institutional pressures: A web-based survey of hospitals' responsiveness to medicare's hospital value-based purchasing program	Witt, Lori C	2013			#1058	Excluded at title/asbtract screening stage
Protective Biofilms in Obstetrics and Gynecology May Be Therapeutic Targets to Reduce Surgical and Delivery Complications	Klapper, Allan; Borberg, Christian; Post, Christopher; Covatto, Roseann	2013	Disruptive Science and Technology		#1059	Excluded at title/asbtract screening stage
Current resources for evidence-based practice, November/December 2017	Carlson, Nicole S	2017	Journal of Obstetric, Gynecologic & Neonatal Nursing		#1060	Excluded at title/asbtract screening stage
Effect of educational program on nurses′ knowledge and practices regarding prevention of puerperal sepsis	Abd El-Maqsoud, Eman Mahmoud; Gaheen, Manal Abdallah; Belal, Ghada Abd EL-Salam Radwan; Hashem, Shimaa Mohamed	2023	Journal of Pharmaceutical Negative Results		#1061	Excluded at title/asbtract screening stage
Stop. Look. Listen!	Have, To; Hold, To	2001			#1062	Excluded at title/asbtract screening stage
Gastrointestinal surgery and pregnancy	Malangoni, Mark A	2003	Gastroenterology Clinics		#1063	Excluded at title/asbtract screening stage
Isolation, Identification and Antibiotic Sensitivity Pattern of Aerobic Bacteria Causing Surgical Site Infection	Naik, Neelesh	2011			#1064	Excluded at title/asbtract screening stage
Urinary and Fecal Incontinence	Vijayakrishnan, Mala; Rao, K Bhasker	2010	Obstetrics and Gynecology for Postgraduates, Volume 2		#1065	Excluded at title/asbtract screening stage
The SALSA Spike: A novel technique using Kirschner	Hua, John D Miller Natalie T; Giovinco, Nicholas A	2004	Diabetes technology & therapeutics		#1066	Excluded at title/asbtract screening stage
Labor and delivery and their complications	Vasquez, Veronica; Desai, Shoma	2018	Rosen’s emergency medicine: concepts and clinical practice		#1067	Excluded at title/asbtract screening stage
A comprehensive review of pharmaceutical and surgical interventions of prostate cancer	Kaler, Jasndeep; Hussain, Azhar; Haque, Ayema; Naveed, Hassan; Patel, Sundip	2020	Cureus		#1068	Excluded at title/asbtract screening stage
Effect of stellate ganglionectomy on basal cardiovascular function and responses to Î²1-adrenoceptor blockade in the rat	Yoshimoto, Misa; Wehrwein, Erica A; Novotny, Martin; Swain, Greg M; Kreulen, David L; Osborn, John W	2008	American Journal of Physiology-Heart and Circulatory Physiology		#1069	Excluded at title/asbtract screening stage
Incidence and Epidemiology of Infection After External Abdominal Wall Herniorraphy	Sanchez-Montes, Irma; Santez-Montes, JC; Deysine, Maximo	2004	Hernia infections. Pathophysiology. Diagnosis. Treatment. Preventionâ€“Marcel Decker New-York		#1070	Excluded at title/asbtract screening stage
Abdominal Surgical Site Infection Incidence and Risk Factors	PM, Siddalinga Swamy	2011			#1071	Excluded at title/asbtract screening stage
21 Vesicovaginal	Sahu, Latika		Case Discussions in OBSTETRICS AND GYNECOLOGY		#1072	Excluded at title/asbtract screening stage
A prospective study of the incidence of surgical wound infection at the Nnamdi Azikiwe University Teaching Hospital, NNEWI	NWOSE, PASCHAL CHUKWUEMEKA	2006	Faculty of SURGERY		#1073	Excluded at title/asbtract screening stage
Comparison of Tissue Adhesive Glue with Subcuticular Absorbable Suture for Skin Closure Following Thyroid Surgery: A single-blinded randomised controlled trial	Musham, Aditya; Samuel, Evangeline MK; Sahoo, Ashok K; Elamurugan, TP; Manwar, AS	2023	Sultan Qaboos University Medical Journal		#1074	Excluded at title/asbtract screening stage
Etiology and management of hemorrhage	Burton, Rosie; Belfort, Michael A	2004	Critical Care Obstetrics		#1075	Excluded at title/asbtract screening stage
State-of-the-Art Overview, Obstacles, and Recommendations	Sanchez-Montes, Irma; Sanchez-Montes, Juana Cruz; Deysine, Maximo	2003	Hernia Infections: Pathophysiology, Diagnosis, Treatment and Prevention		#1076	Excluded at title/asbtract screening stage
Preventing Surgical Site Infections	Kaim, Kim				#1077	Excluded at title/asbtract screening stage
Mid Trimester Cervical Length Measurement by Transvaginal Ultrasound as a Predictor of Preterm Delivery	Nishanthi, R	2022			#1078	Excluded at title/asbtract screening stage
Surgical Site Infection in Songklanagarind Hospital	Jamulitrat, Silom	2001			#1079	Excluded at title/asbtract screening stage
Surgical Site Infections in Spine Surgery: Prevention, Diagnosis, and Treatment Using a Multidisciplinary Approach	Scott-Young, Matthew N; Zotti, Mario GT; Fassett, Robert G	2021	Handbook of Spine Technology		#1080	Excluded at title/asbtract screening stage
Artificial Bowel Sphincter for Fecal Incontinence.	Lee, Kil Yeon	2006	Journal of the Korean Society of Coloproctology		#1081	Excluded at title/asbtract screening stage
Perinatal audit: a report produced for the European Association of Perinatal Medicine	Dunn, Peter Macnaughton; McIlwaine, Gillian	1996			#1082	Excluded at title/asbtract screening stage
Bladder exstrophy-epispadias-cloacal exstrophy complex: a contemporary overview	Baradaran, Nima; Gearhart, John P	2010	Neoreviews		#1083	Excluded at title/asbtract screening stage
Association between Parity and Preterm Birthâ€”Retrospective Analysis from a Single Center in Poland	Szyszka, Monika; RzoÅ„ca, Ewa; Rychlewicz, Sylwia; BÄ…czek, GraÅ¼yna; ÅšlÄ™zak, Daniel; RzoÅ„ca, Patryk	2023	Healthcare		#1084	Excluded at title/asbtract screening stage
Vesicovaginal Fistula (VVF)	Sahu, Latika				#1085	Excluded at title/asbtract screening stage
Clinical study of Post Operative wound infection	Ali, Mir Mahir	2010			#1086	Excluded at title/asbtract screening stage
Contracting for quality: Medicare's quality improvement organizations	Sprague, Lisa	2002			#1087	Excluded at title/asbtract screening stage
Acute spinal cord injury	Wenzel, Lisa R; Vrooman, Angela; Hammill, Hunter A	2018	Critical Care Obstetrics		#1088	Excluded at title/asbtract screening stage
Gerard W. Ostheimer Lecture	Alexander Butwick, MBBS				#1089	Excluded at title/asbtract screening stage
The Study of Maternal and Perinatal Outcome in Women with Subchorionic Hemorrhage in First and Second Trimester	Kaur, Sumeet Pal	2014			#1090	Excluded at title/asbtract screening stage
Dr. Alpesh Gandhi	Tank, Jaydeep; Thanawala, Uday; Biniwale, Parag				#1091	Excluded at title/asbtract screening stage
Bacterial Profile, Antibacterial Resistance Pattern, and Associated Factors of Surgical Site Infection among Mothers Following Caesarean Delivery at Hawassa City Public Hospitals, Sidama Ethiopia	Kebede, Akalu	2022			#1092	Excluded at title/asbtract screening stage
Toward a better understanding of urinary fistula repair prognosis: Results from a multi-country prospective cohort study	Frajzyngier, Veronica Maya	2011			#1093	Excluded at title/asbtract screening stage
Prospective Study in Induction of Labour with Oral Misoprostol Versus Prostaglandin E 2 Gel in Premature Rupture of Membranes at Term	Ujwala, BU	2019			#1094	Excluded at title/asbtract screening stage
Pregnancy and Cardiac Valvular Prostheses	Chyun, Deborah A	1985	Journal of Obstetric, Gynecologic, & Neonatal Nursing		#1095	Excluded at title/asbtract screening stage
Incidence and Epidemiology of Infection After External Abdominal Wall Herniorrhaphy	Sanchez-Montes, Irma; Sanchez-Montes, Juana Cruz; Deysine, Maximo	2003	Hernia Infections: Pathophysiology-Diagnosis-Treatment-Prevention		#1096	Excluded at title/asbtract screening stage
Analgesia and Anesthesia at Birth	da Costa Gribel, Gisele Passos	2022	Perinatology: Evidence-Based Best Practices in Perinatal Medicine		#1097	Excluded at title/asbtract screening stage
Induction of labor by Foley catheter	Kruit, Heidi	2017			#1098	Excluded at title/asbtract screening stage
Nosocomial Infections Associated with Caesarean Section	Radhi, Ohood; Ali, Alaq Hameed; Alqaseer, Kawther; Shnain, Wijdan Dhaidan; Albandar, Intisar Jameel	2022	Kufa Journal for Nursing Sciences		#1099	Excluded at title/asbtract screening stage
Gastrointestinal dysfunction in stroke	Yong, Heather YF; Ganesh, Aravind; Camara-Lemarroy, Carlos	2023	Seminars in Neurology		#1100	Excluded at title/asbtract screening stage
Clinical management of obstetric and neonatal emergencies in Africa	World Health Organization	2022			#1101	Excluded at title/asbtract screening stage
Managing complications in pregnancy and childbirth: a guide for midwives and doctors	Unicef	2017			#1102	Excluded at title/asbtract screening stage
Safe motherhood: a challenge to midwifery practice	Kwast, Barbara E	1991	World health forum 1991; 12 (1): 1-24		#1103	Excluded at title/asbtract screening stage
Part 2 MRCOG: 500 EMQs and SBAs	Sizer, Andrew; Kumar, Bidyut; Calcott, Guy	2019			#1104	Excluded at title/asbtract screening stage
OBSTETRIC CASE REPORTS	Milligan, Elisabeth Peregrine, M	2001	Journal of Obstetrics and Gynaecology		#1105	Excluded at title/asbtract screening stage
Evidence on: GBS, PROM, and Waterbirth	Dekker, Rebecca	2023			#1106	Excluded at title/asbtract screening stage
Changes in concentrations of fluoroquinolones and of ciprofloxacinâ€resistant Enterobacteriaceae in chicken feces and manure stored in a heap	Moraru, Ramona; Pourcher, Anne‐Marie; Jadas‐Hecart, Alain; Kempf, Isabelle; Ziebal, Christine; Kervarrec, Magalie; Comunal, Pierre‐Yves; Mares, Mihai; Dabert, Patrick	2012	Journal of environmental quality		#1107	Excluded at title/asbtract screening stage
A randomized trial examining the effect of vaginal preparation on post-cesarean infectious morbidity	Hartmann, Katherine Eubanks	1999			#1108	Excluded at title/asbtract screening stage
GENERAL AND SPECIAL SURGERY	DOVNAR, RI; SMOTRIN, SM; VASIL’KOV, A; ZHMAKIN, AI	2010			#1109	Excluded at title/asbtract screening stage
Cesarean section-short term maternal complications related to the mode of delivery	Pallasmaa, Nanneli	2014			#1110	Excluded at title/asbtract screening stage
Urogenital fistulae	Hilton, Paul	2002	Incontinence in Women Proceedings of the 42nd RCOG Study Group. London: RCOG		#1111	Excluded at title/asbtract screening stage
POST-OPERATIVE MANAGEMENT OUTCOMES IN UNCOMPLICATED CAESAREAN DELIVERY: THE SHORT STAY VERSUS TRADITIONAL PROTOCOL IN THE LAGOS UNIVERSITY TEACHING HOSPITAL, NIGERIA	OYEYEMI, NUVIE	2013	FACULTY of OBSTETRICS AND GYNAECOLOGY		#1112	Excluded at title/asbtract screening stage
The medical evaluation in cases of child sexual abuse	Muram, David	2001	Journal of Pediatric and Adolescent Gynecology		#1113	Excluded at title/asbtract screening stage
Anal incontinence and anal sphincter rupture during childbirth: prevelence, diagnosis and treatment	Pinta, Tarja	2005			#1114	Excluded at title/asbtract screening stage
Obstetric fistula	Rahimi, Salma; Capes, Tracy; Ascher-Walsh, Charles	2013	Around the Globe for Women's Health: A Practical Guide for the Health Care Provider		#1115	Excluded at title/asbtract screening stage
Ssessment of Antecedents and Risk Factors in Preterm Labour and Preventive Aspects of Preterm Labour	Triveni, MT	2013			#1116	Excluded at title/asbtract screening stage
Thai national guidelines for the prevention of mother-to-child transmission of human immunodeficiency virus 2017	Lolekha, Rangsima; Chokephaibulkit, Kulkanya; Phanuphak, Nittaya; Chaithongwongwatthana, Surasith; Kiertiburanakul, Sasisopin; Chetchotisakd, Pleonchan; Boonsuk, Sarawut	2017	Asian Biomedicine		#1117	Excluded at title/asbtract screening stage
Open Pelvic Fractures 17	Dauwe, Jan; Gänsslen, Axel	2020	Pelvic Ring Fractures		#1118	Excluded at title/asbtract screening stage
Maternal and perinatal outcome in cases of preterm premature rupture of membrane (pPROM): A prospective study	Devi, A	2018			#1119	Excluded at title/asbtract screening stage
Complications of Pelvic Reconstructive Surgery		2021	Walters & Karram Urogynecology and Reconstructive Pelvic Surgery-E-Book		#1120	Excluded at title/asbtract screening stage
Maternal health care: Policies, technical standards and services accessibility in eight countries in the western Pacific region	WHO Regional Office for the Western Pacific	2019			#1121	Excluded at title/asbtract screening stage
Adaptation of Pelvic Organ Prolapse Guideline in Iranian Adult Women	Bastani, Parvin; Mallah, Fateme; Fard, Leili Rasouli	2018	Advances in Bioscience and Clinical Medicine		#1122	Excluded at title/asbtract screening stage
Microbiology, pharmacology, and clinical use of mezlocillin sodium	McCloskey, Richard V; LeFrock, Jack L; Smith, Bruce R; Aronoff, George R	1982	Pharmacotherapy: The Journal of Human Pharmacology and Drug Therapy		#1123	Excluded at title/asbtract screening stage
Obstetric hemorrhage	Haeri, Sina; Clark, Vicki; Belfort, Michael A	2013	Maternal critical care: a multidisciplinary approach		#1124	Excluded at title/asbtract screening stage
Surgical Site Infection after Orthopedic Surgery Performed in Dong Guan Hospital of Traditional Chinese Medicine: A Descriptive Study of the Burden of Surgical Site Infection and its Risk factors with A Focus on Antimicrobial Prophylaxis and Traditional C	Wang, Jiancong	2015			#1125	Excluded at title/asbtract screening stage
8 Colorectal Disease and the Law: A Surgeon's View	Schofield, RF	2012	Recent Advances in Coloproctology		#1127	Excluded at title/asbtract screening stage
Surgical site infection	Fry, Donald E	2013	Surgical Infections. JP Medical Publishers, London		#1128	Excluded at title/asbtract screening stage
Surgical site infections 1. New WHO recommendations on preoperative measures for surgical site infection prevention: an evidence-based global perspective	Allegranzi, Benedetta; Bischoff, Peter; De Jonge, S; Zeynep, N; Zayed, B; Gomes, S	2016	Lancet Infect Dis		#1129	Excluded at title/asbtract screening stage
Premature Rupture of Membranes at Term. Early Induction Versus Expectant Management	Koppad, Vijayalaxmi	2017			#1130	Excluded at title/asbtract screening stage
Evaluation of surgical staples in cesarean section	Burkett, Gene; Jensen, LP; Lai, A; O'Sullivan, MJ; Yasin, S; Beydoun, S; McLeod, AGW	1989	American journal of obstetrics and gynecology		#1131	Excluded at title/asbtract screening stage
A study on pregnancy outcome in women with first trimester bleeding per vaginum	Shanthi Suseenthiran, S	2015			#1132	Excluded at title/asbtract screening stage
8 Colorectal Disease and the Law: A Surgeon's View	Schofield, PJ	1997	in Coloproctology		#1133	Excluded at title/asbtract screening stage
Oral Paper Presentations	Kudish, B	2008	Journal of Pelvic Medicine & Surgery		#1134	Excluded at title/asbtract screening stage
A Comparative Study of the Efficacy of Antimicrobial Coated Polyglactin 910 Suture Versus Traditional Polyglactin 910 Suture in Subcuticular Skin Suturing in Elective Hernia Surgeries	Pujari, Prachi M	2018			#1135	Excluded at title/asbtract screening stage
Claims for compensation after alleged birth injury in Norway. A study of obstetric claims to the Norwegian System of Compensation to Patients from 1994-2008	Andreasen, Stine	2015			#1136	Excluded at title/asbtract screening stage
Rumen health care for sustained productivity	Sharifi, Kamran	2014	Energy		#1137	Excluded at title/asbtract screening stage
An Evaluation of Caesarean Section in the United States: Final Report: Submitted to Department of Health, Education, and Welfare, Office of the Assistant Secretary for Planning and Evaluation/Health	Marieskind, Helen I	1979			#1138	Excluded at title/asbtract screening stage
Excellence in Nursing Knowledge [Complete issue-digital origin: December 2004, vol 1, 4]	Heidt, Cynthia; Perry, Greg; Pilla, Lisa M; Frederick, Marianne; Lafaro, Patricia; Strenger, Scott W	2004			#1139	Excluded at title/asbtract screening stage
Maternal newborn nursing care plans	Green, Carol J	2016			#1140	Excluded at title/asbtract screening stage
Clinical study on utility of utkartana karma on Mooladhara in different varieties of Mudhagarbha	Roohi, Humera Tamkanath	2012			#1141	Excluded at title/asbtract screening stage
How Learning from Trauma Benefits the Obstetric Population? Damage Control Surgery	Vidarte, María Fernanda Escobar; Nasner, Daniela; Nieto-Calvache, Albaro José; Echavarría, María Paula; Carvajal, Javier Andrés	2023	Maternal-Fetal Medicine		#1142	Excluded at title/asbtract screening stage
Maternal health care: policies, technical standards and services accessibility in eight countries in the Western Pacific Region	World Health Organization	2018			#1143	Excluded at title/asbtract screening stage
ICS 2011, Wednesday 31st August 787	Abdel-Fattah, M; Ford, J; Lim, CP; Madhuvrata, P; Laurikainen, E; Takala, T; Aukee, P; Kivelä, A; Rinne, K; Valpas, A				#1144	Excluded at title/asbtract screening stage
PREVENTION OF MOTHER-TO-CHILD TRANSMISSION OF HIV IN AFRICA AND LATIN AMERICA-CARIBBEAN	FIGUEROLA, FERNANDO HIDALGO				#1145	Excluded at title/asbtract screening stage
Work-up of the febrile patient	Thomas, Shari; Greenberg, Richard Neil	1986	Infectious Diseases in the Female Patient		#1146	Excluded at title/asbtract screening stage
A Study of Puerperal Morbidities and Its Evaluation	Ayli, Smitha J	2019			#1147	Excluded at title/asbtract screening stage
The evaluation of the predictive value of TNFalpha concentration in maternal serum in the prediction of neonatal and maternal infection	Åukaszewski, Tomasz; Drews, Krzysztof; Seremak-Mrozikiewicz, Agnieszka; Sieroszewski, Piotr; Barlik, Magdalena; Wolski, Hubert; Wleklak, Marzena	2015	Ginekologia Polska		#1148	Excluded at title/asbtract screening stage
Interventions to reduce maternal mortality in developing countries: a systematic synthesis of evidence	Wilson, Amie	2014			#1149	Excluded at title/asbtract screening stage
183 Ascertainment of individual specifications of addicts admitted to Tehran Treatment Centers	Moraveji, M; Bazargan, M; Sharifi, L; Karami, M; Yang, CY; Chien, KJ		Assessment		#1150	Excluded at title/asbtract screening stage
Burn Injury	Garzotto, Caroline; Clarke, Dana	2015	Small Animal Surgical Emergencies		#1151	Excluded at title/asbtract screening stage
Rectovaginal Fistulas	Parray, Fazl Q	2015	Benign Anorectal Disorders: A Guide to Diagnosis and Management		#1152	Excluded at title/asbtract screening stage
Surgical Principles and Techniques	Liebermann-Meffert, D; White, H	1983	The Greater OMENTUM: Anatomy, Physiology, Pathology, Surgery With an Historical Survey		#1153	Excluded at title/asbtract screening stage
Chloramphenicol toxicity in infants	Frary, Lynn R	1964			#1154	Excluded at title/asbtract screening stage
Disorders of the heartbeat during pregnancy	Mendelson, Curtis L	1956	American journal of obstetrics and gynecology		#1155	Excluded at title/asbtract screening stage
Quality and safety of neonatal intensive care medicine	Horbar, Jeffrey D; Gould, Jeffrey B	2010	Neonatal-perinatal medicine: diseases of the fetus and infant. 9th ed. St. Louis, MO: Elsevier Mosby		#1156	Excluded at title/asbtract screening stage
POLYRETINA restores light responses in vivo in blind GÃ¶ttingen minipigs	Vagni, Paola; Airaghi Leccardi, Marta Jole Ildelfonsa; Vila, Charles-Henri; Zollinger, Elodie Geneviève; Sherafatipour, Golnaz; Wolfensberger, Thomas J; Ghezzi, Diego	2022	Nature Communications		#1157	Excluded at title/asbtract screening stage
Thai national guidelines for the prevention of mother-to-child transmission of human immunodeficiency virus	Lolekha, Rangsima; Chokephaibulkit, Kulkanya; Phanuphak, Nittaya; Chaithongwongwatthana, Surasith				#1158	Excluded at title/asbtract screening stage
Enterococcus faecalis suppresses Staphylococcus aureus-induced NETosis and promotes bacterial survival in polymicrobial infections	Kao, Patrick Hsien-Neng; Ch'ng, Jun-Hong; Chong, Kelvin KL; Stocks, Claudia J; Wong, Siu Ling; Kline, Kimberly A	2023	FEMS microbes		#1159	Excluded at title/asbtract screening stage
Maintaining native arteriovenous fistulas for dialysis access	Aruny, John E	1999	Techniques in Vascular and Interventional Radiology		#1160	Excluded at title/asbtract screening stage
PETER S. HUSSEY, SUSAN LOVEJOY, HANGSHENG LIU, AND ATEEV MEHROTRA	DAMBERG, CHERYL L; SORBERO, MELONY E	2009			#1161	Excluded at title/asbtract screening stage
Benign Colorectal Disease Trauma of the Colon and Rectum	Askari, Reza; Salim, Ali; Martin, Matthew	2022	The ASCRS Textbook of Colon and Rectal Surgery		#1162	Excluded at title/asbtract screening stage
Quality of Life in Female Patients with Overactive Bladder after Botulinum Toxin Treatment	Licow-Kamińska, Agnieszka A; Ciećwież, Sylwester M; Ptak, Magdalena; Kotlęga, Dariusz; Brodowska, Agnieszka	2023	Toxins		#1163	Excluded at title/asbtract screening stage
Towards the promotion of normal birth: action research in a tertiary maternity unit in Singapore	Loh, WL	2015			#1164	Excluded at title/asbtract screening stage
Anesthetic Considerations: Open Versus Minimally Invasive Surgery	Dabo-Trubelja, Anahita; Kelhoffer, Eric R	2013	Radical Prostatectomy: Surgical Perspectives		#1165	Excluded at title/asbtract screening stage
Refining and Field Testing a Relevant Set of Quality Measures for Rural Hospitals	Moscovice, Ira; Klingner, Jill; Wholey, Douglas; Arneson, Tom; Annette Kritzler, RHIT; Lundblad, CPHQ Jennifer; Peterson, MBA Ellen; Peterson, Kate; Walkup, CPHQ Jeff; Nancy Wolf, RN	2005			#1166	Excluded at title/asbtract screening stage
Progress on the national action plan of Pakistan on antimicrobial resistance (AMR): A narrative review and the implications	Saleem, Zikria; Godman, Brian; Azhar, Faiza; Kalungia, Aubrey C; Fadare, Joseph; Opanga, Sylvia; Markovic-Pekovic, Vanda; Hoxha, Iris; Saeed, Amna; Al-Gethamy, Manal	2022	Expert review of anti-infective therapy		#1167	Excluded at title/asbtract screening stage
TRAUMA GUIDELINE MANUAL| Flagstaff Medical Center FMC Trauma Program Staff Karole Davis, MD, FACS, Trauma Medical Director Robert Berger, MD, FACS, Assistant Trauma Medical Director Cary VanDyke, MSN, RN, Trauma Program Manager	Gretchen Lerch, BSN				#1168	Excluded at title/asbtract screening stage
Use of Risk Adjustment Models for Provider Reimbursements	Cerrito, Patricia	2010	Text Mining Techniques for Healthcare Provider Quality Determination: Methods for Rank Comparisons		#1169	Excluded at title/asbtract screening stage
A Randomized Comparison of Total or Supracervical Hysterectomy (TOSH): 2-Year Urinary Symptom Outcomes	Richter, HE; Learman, LA; Summitt, RL; Varner, RE; McNeeley, G; Washington, AE; Hulley, SB	2003	JOURNAL OF PELVIC MEDICINE AND SURGERY		#1170	Excluded at title/asbtract screening stage
Questions Intermixed	Arnold, Kate C; Flint, Caroline J	2017	Obstetrics Essentials: A Question-Based Review		#1171	Excluded at title/asbtract screening stage
Obesity in pregnancy: Complications and maternal management	Ramsey, Patrick S; Schenken, Robert S; Pi-Sunyer, F Xavier	2017	UpToDate [CJ Lockwood, F Pi-Sunyer and V Barss, editors]. https://www. uptodate. com/contents/obesity-inpregnancy-complications-and-maternal-management		#1172	Excluded at title/asbtract screening stage
Midwifery Emergencies at a Glance	Campbell, Denise; Carr, Susan M	2018			#1173	Excluded at title/asbtract screening stage
Guideline for prevention of surgical site infection, 1999	Pearson, Michele L; Lee, James T; Adams, Audrey B; Chinn, Raymond YW; DeMaria Jr, Alfred; Underwood, Marjorie A; Weinstein, Robert A; Forlenza, Susan W; Moncada, Ramon E; Scheckler, William E	1999	Infection Control and Hospital Epidemiology		#1174	Excluded at title/asbtract screening stage
Degrees at the School of Medical Sciences, University Sains Malaysia, Health Campus	Kerian, Kubang		MJMS		#1176	Excluded at title/asbtract screening stage
The Ontario midwifery model of care	MacDonald, Margaret E; Bourgeault, Ivy Lynn	2009	Birth models that work		#1177	Excluded at title/asbtract screening stage
PATHOLOGY OF PREGNANCY SPONTANEOUS AND HABITUAL ABORTIONS	JAVERT, CARL T	1956	Obstetrical & Gynecological Survey		#1178	Excluded at title/asbtract screening stage
Pelvic Organ Prolapse	Presannakumari, B	2011	Postgraduate Gynecology		#1179	Excluded at title/asbtract screening stage
Advances in the Prophylaxis of Respiratory Infections by the Nasal and the Oromucosal Route: Relevance to the Fight with the SARS-CoV-2 Pandemic	Ivanova, Nadezhda; Sotirova, Yoana; Gavrailov, Georgi; Nikolova, Krastena; Andonova, Velichka	2022	Pharmaceutics		#1180	Excluded at title/asbtract screening stage
Incidence and risk factors of surgical site infections in elective abdominal surgeries	Samson, R	2015			#1181	Excluded at title/asbtract screening stage
Abstracts of Theses Approved for the MSc, MMed, and PhD. Degrees at the School of Medical Sciences, University Sains Malaysia, Health Campus, Kubang Kerian, Kelantan, Malaysia.	Hassan, N; Sujak, Bin; Qader, Abdul; Amirozi, A; Alias, A; Jasman, A; Mohammad, D; Omar, E; Mamat, H; Ahmad, H	2009	The Malaysian Journal of Medical Sciences: MJMS		#1182	Excluded at title/asbtract screening stage
Diagnosis, management, and treatment of female genital mutilation or cutting in girls	Young, Janine; Nour, Nawal M; Macauley, Robert C; Narang, Sandeep K; Johnson-Agbakwu, Crista; Suchdev, Parminder; Chan, Kevin J; Howard, Cynthia R; McGann, Patrick; St Clair, Nicole E	2020	Pediatrics		#1183	Excluded at title/asbtract screening stage
Hemoglobinopathies in Perinatal Medicine: Challenges in Management	Dayyabu, Aliyu Labaran	2019	Chervenak FA, Kupesic Plavsic S, Kurjak A. The fetus as a patient: current perspectives. Jaypee Brothers, New Delhi		#1184	Excluded at title/asbtract screening stage
Oral communications	Altomare, C; Sommella, C; Torricelli, M; Quadrifoglio, M; Florio, P; De Bonis, M; Filosomi, F; Petraglia, F	2007			#1185	Excluded at title/asbtract screening stage
Enterococcus faecalis and Staphylococcus aureus mixed species infection attenuates pathogen-specific neutrophil responses and impairs bacterial clearance	Kao, Patrick Hien-Neng; Ch’ng, Jun-Hong; Chong, Kelvin KL; Wong, Siu Ling; Kline, Kimberly A	2022	bioRxiv		#1186	Excluded at title/asbtract screening stage
RA, 73S	Cohort, A; Ventolini, G; Guy, SR; Duke, JM				#1187	Excluded at title/asbtract screening stage
Analysis of antibiotic drug residues in biological matrices, after evaluation of various extraction methodologies and determination procedures	McGrane, Marie	2000			#1188	Excluded at title/asbtract screening stage
Kidney transplant recipients and the incidence of adverse reactions to cyclosporin	Lovastatin, Cyclovir; Prednisolone, Mycophenolic; Ranitidine, Adalat; Imuran, Captopril	2003	transplantation		#1189	Excluded at title/asbtract screening stage
Nursing Management for Children	Moynihan, Paula J; Beke, Dorothy M; Reiser, Kim; Hickey, Patricia A	2001	Mechanical Support for Cardiac and Respiratory Failure in Pediatric Patients		#1190	Excluded at title/asbtract screening stage
Open Pelvic Fractures	Dauwe, Jan; GÃ¤nsslen, Axel	2021	Pelvic Ring Fractures		#1191	Excluded at title/asbtract screening stage
Urologic Pain	Sadeghi-Nejad, Hossein; Hopps, Carin V; Seftel, Allen D	2005	Weiner's Pain Management: A Practical Guide for Clinicians		#1192	Excluded at title/asbtract screening stage
Outpatient medication use and implications for dental care: guidance for contemporary dental practice	Fitzgerald, Jacob; Epstein, Joel B; Donaldson, Mark; Schwartz, Gordon; Jones, Cameron; Fung, Karen	2015	J Can Dent Assoc		#1193	Excluded at title/asbtract screening stage
TESTUDINID HERPESVIRUS 3: DETECTION AND MOLECULAR CHARACTERIZATION OF STRAINS IN ITALIAN TESTUDO SPP.	Tecilla, Marco	2018			#1194	Excluded at title/asbtract screening stage
ALTERNATIVE APPROACHES TO MEASURING PHYSICIAN RESOURCE USE Appendices	Dowd, Bryan; Kane, Robert; Parashuram, Shriram; Swenson, Tami; Coulam, Robert F	2012			#1195	Excluded at title/asbtract screening stage
Awad R (see Dunn et al). 2005; 192: 1084-6	Arya, LA; Novi, JM; Shaunik, A; Morgan, MA; Bradley, CS; Ashton-Miller, JA; Aster, RH; Athanasiadis, AP; Tzannatos, C; Mikos, T	2005	cancer		#1196	Excluded at title/asbtract screening stage
Maternal Infections	Rosenbaum, Kimberly A	2022	Core Curriculum for Maternal-Newborn Nursing E-Book		#1197	Excluded at title/asbtract screening stage
Lie, Abnormal Axial	SUSAN M. LANNI, ROBERT GHERMAN, AND BERNARD GONIK S	2016	Obstetrics: Normal and Problem Pregnancies E-Book		#1198	Excluded at title/asbtract screening stage
Violence against women	Burge, Sandra K	1997	Primary Care: Clinics in Office Practice		#1199	Excluded at title/asbtract screening stage
ENDOSCOPIC TECHNOLOGY/CLINICAL ENDOSCOPIC PRACTICE	Antillon, Mainor R; Tran, Tu; Wu, Roger; Alamy, Moustafa; Celestina Enrique, GIA; Teneese Nguyen, MD				#1200	Excluded at title/asbtract screening stage
Transplantation of the small bowel and other abdominal organs in humans	Reyes, J; Todo, S; Tzakis, A; Abu-Elmagd, K; Nour, B; Furukawa, H; Starzl, TE	1994			#1201	Excluded at title/asbtract screening stage
Let's Do Audit!: A Practical Guide to Improving the Quality of Medical Care Through Criterion-based Audit	Weeks, Andrew; Lightly, Katie; Ononge, Sam	2010			#1202	Excluded at title/asbtract screening stage
Clinical and bacteriological feature postpartum purulent-inflammatory diseases	Korobkov, Nikolay Alexandrovich	2015	Journal of obstetrics and women's diseases		#1203	Excluded at title/asbtract screening stage
THE IMPLEMENT THE IMPLEMENTATION OF F TION OF F TION OF FAMILY PRESENCE DURING RESUSCIT AMILY PRESENCE DURING RESUSCIT AMILY PRESENCE DURING RESUSCITATION (FPDR) TION (FPDR) BY EMERGENCY NURSES BY EMERGENCY NURSES Oral Presentation Oral Presentation	Kanita, Maria Wisnu; Kanita, Wisnu		THE 2 INTERNATIONAL CONFERENCE ON NURSING 2016		#1204	Excluded at title/asbtract screening stage
Infertility and Endometriosis: Review of a clinincal case linked to endometriosis. key words	Deemter, Rik	2020			#1205	Excluded at title/asbtract screening stage
Nursing management for children with cardiac disease on mechanical circulatory support	Moynihan, P; Beke, D; Reiser, Kim; Hickey, P	2001	Mechanical Support for Cardiac and Respiratory Failure in Pediatric Patients. New York: Marcel Dekker		#1206	Excluded at title/asbtract screening stage
Medico-legal Issues in Infectious Diseases: Guide for Physicians	Fong, Ignatius W	2011			#1207	Excluded at title/asbtract screening stage
RESULTS OF CO-CULTURE OF DIFFERENT MESHES WITH ADSCS, A STUDY ON MESHES AND CELLS ADHESION		2019			#1208	Excluded at title/asbtract screening stage
Geriatric phenotypes and their impact on oral health	Mulligan, Roseann; Durall, Piedad Suarez	2021	Dental Clinics		#1209	Excluded at title/asbtract screening stage
Percutaneous therapies for peripheral artery disease	Shishehbor, Mehdi H; Jaff, Michael R	2016	Circulation		#1210	Excluded at title/asbtract screening stage
PERINATAL DATABASE	Phu, Dung Q	1999			#1211	Excluded at title/asbtract screening stage
First on call for urology	Carruthers, Robert K	1991			#1212	Excluded at title/asbtract screening stage
Management of acute renal failure	Aleksandra, Gavrilovska-Brzanov	2020	Macedonian Journal of Anesthesia		#1213	Excluded at title/asbtract screening stage
Fertility Preservation and Cervical Cancer: Fertility-Sparing Surgery and Cervical Cancer in Pregnancy	Ceppi, Lorenzo; Grassi, Tommaso; Fruscio, Robert; Preti, Eleonora; Landoni, Fabio	2022	Neoplasia and Fertility		#1214	Excluded at title/asbtract screening stage
Te Linde's Operative Gynecology	Van Le, Linda; Handa, Victoria L	2023			#1215	Excluded at title/asbtract screening stage
ACTIVE MANAGEMENT OF TERM PRELABOUR RUPTURE OF MEMBRANES WITH ORAL MISOPROSTOL VERSUS	UAMAI, OMOAREBU A	2008	FACULTY of OBSTETRICS AND GYNAECOLOGY		#1216	Excluded at title/asbtract screening stage
Disorders of the gastrointestinal tract	Fagan, Elizabeth A; De Swiet, M	1989	Medical disorders in obstetric practice		#1217	Excluded at title/asbtract screening stage
The first European evidence-based consensus on extra-intestinal manifestations in inflammatory bowel disease	Harbord, Marcus; Annese, Vito; Vavricka, Stephan R; Allez, Matthieu; Barreiro-de Acosta, Manuel; Boberg, Kirsten Muri; Burisch, Johan; De Vos, Martine; De Vries, Anne-Marie; Dick, Andrew D	2016	Journal of Crohn's and Colitis		#1218	Excluded at title/asbtract screening stage
SBAs for the Part 1 MRCOG	Sizer, Andrew; Chapman, Neil	2014			#1219	Excluded at title/asbtract screening stage
Molecular Detection and Characteristics of Burkholderia Cepacia Complex Strains Isolated as Industrial Contaminants	Jhutty, Anjeet	2019			#1220	Excluded at title/asbtract screening stage
Benachi A (see Ruano et al). 2006; 195: 1720-8 (Imaging)	PAPP-A, MD	2006	cancer		#1221	Excluded at title/asbtract screening stage
MY REFERENCE BOOK IN OBSTETRICS	SECHER, NIELS JØRGEN				#1222	Excluded at title/asbtract screening stage
Textbook of Female Urology and Urogynecology	Edition, Third; Staskin, David R	2010			#1223	Excluded at title/asbtract screening stage
Predicting pregnancy-related cases of listeriosis	Desai, Rahat Wadhwa	2016			#1224	Excluded at title/asbtract screening stage
Obstetric fistula: guiding principles for clinical management and programme development	Lewis, Gwyneth; De Bernis, Luc	2006			#1225	Excluded at title/asbtract screening stage
E-Posters	Santangeli, L; Aedla, N				#1226	Excluded at title/asbtract screening stage
Communicable disease toolkit: Sierra Leone	World Health Organization	2004			#1227	Excluded at title/asbtract screening stage
BIOPSY GLEASON SCORES AND PROSTATE SPECIFIC ANTIGEN LEVELS IN PATIENTS WITH CARCINOMA OF THE PROSTATE AT THE UNIVERSITY OF CALABAR TEACHING HOSPITAL. ANY CORRELATION?	ENAKIRERHI, GLEN E	2014	Faculty of SURGERY		#1228	Excluded at title/asbtract screening stage
Nomogram for Predicting the Risk of Short-Term Mortality in Patients with Ischemic Stroke in ICU: A Retrospective Analysis Based on Clinical Database Mimic-Iv	Zhang, Jiarui; Huo, Zhenyu; Lu, Yi; Ke, Yanbin		Available at SSRN 4170579		#1229	Excluded at title/asbtract screening stage
Female Genital Mutilation: A Cultural-Legal Analysis	Miller, Geoffrey P	1999	NYU Law School, Public Law & Legal Theory Working Paper		#1230	Excluded at title/asbtract screening stage
Glenn D. Burns and John M. Wightman	ExP Los Iv, E				#1231	Excluded at title/asbtract screening stage
Nutritional Therapy in the Intensive Care Unit	Andonovska, Biljana	2020	Macedonian Journal of Anaesthesia		#1232	Excluded at title/asbtract screening stage
Inhibition of dipeptidyl-peptidase IV does not increase circulating IGF-1 concentrations in growing pigs	Faidley, TD; Leiting, B; Pryor, KD; Lyons, K; Hickey, GJ; Thompson, DR	2006	Experimental Biology and Medicine		#1233	Excluded at title/asbtract screening stage
LymeNet 2020 fund drive	MacDonald, Alan	1989	Rheumatic Disease Clinics of North America		#1234	Excluded at title/asbtract screening stage
Management of Malignant Biliary Strictures	Cremer, M; Deviere, J; Van Laethem, J-L	1997	Biliary Tract Radiology		#1235	Excluded at title/asbtract screening stage
Communicable disease toolkit: Liberia	World Health Organization	2004			#1236	Excluded at title/asbtract screening stage
Improving hematopoietic cell transplantation therapeutics: emphasis in pharmacokinetic-pharmacodynamic relationships and pharmacogenomics.	Long-Boyle, Janel Renee	2009			#1237	Excluded at title/asbtract screening stage
Measuring nurse attitudes towards childbirth: A psychometric test of the Nurse Attitudes and Beliefs Questionnaire-Revised on a national sample of labor/delivery nurses	Levine, Martha Shaw	2015			#1238	Excluded at title/asbtract screening stage
SSI Guideline Excluded Studies 4. Information for patients	Duncan, C; Not, SSI; Pieper, B				#1239	Excluded at title/asbtract screening stage
UK National Guidelines on the Management of Adult and Adolescent Complainants of Sexual Assault 2011	Rogstad, Karen; Lazaro, Neil; Guideline, CEG				#1240	Excluded at title/asbtract screening stage
INDICATIONS FOR THE PROCEDURE: Endotracheal Intubation		2021	Essential Procedures: Acute Care		#1241	Excluded at title/asbtract screening stage
Finding the Evidence for Global and Disaster Health: A guide to resources for Global and Disaster Health	De Brún, Caroline	2022			#1242	Excluded at title/asbtract screening stage
The effect of pain relieving drugs administered during labor and delivery on the behavior of the newborn: A review	Aleksandrowicz, Malca K	1974	Merrill-Palmer Quarterly of Behavior and Development		#1243	Excluded at title/asbtract screening stage
The influence of centre selection on the generalisability of economic evaluations conducted alongside randomised controlled trials: a case study from the Rossini trial	Gheorghe, Adrian	2014			#1244	Excluded at title/asbtract screening stage
Human intestinal and multivisceral transplantation	Scotti-Foglieni, Carlo L; Marino, Ignazio R; Cillo, Umberto; Furukawa, Hiroyuki; Abu-Elmagd, Kareem; Todo, Satoru; Tzakis, Andreas; Fung, JJ; Starzl, TE	1994			#1245	Excluded at title/asbtract screening stage
Communication latencies of wireless devices suitable for time-critical messaging to anesthesia providers	Epstein, Richard H; Dexter, Franklin; Rothman, Brian	2013	Anesthesia & Analgesia		#1246	Excluded at title/asbtract screening stage
Integrating information for better environmental decisions	MacDonell, Margaret; Morgan, Ken; Newland, Leo	2002	Environmental Science and Pollution Research		#1247	Excluded at title/asbtract screening stage
2008 National Teaching Institute Creative Solutions Abstracts	Planted, A Seed Is				#1248	Excluded at title/asbtract screening stage
57 Pacemaker and implantable	Cooke, Philip; Robinson, James S	2010	Coronary Care Manual		#1249	Excluded at title/asbtract screening stage
Prenatal care	Saccone, Gabriele; Sendek, Kerri	2022	Obstetric Evidence Based Guidelines		#1250	Excluded at title/asbtract screening stage
Transferring research knowledge into practice for improving survival and good health for babies at risk of being born preterm	McGoldrick, Emma Louise	2016			#1251	Excluded at title/asbtract screening stage
The Costs of Asymmetric Information in Performance Contracts: Experimental Evidence on Input and Output Contracts in Maternal Health Care in India	Mohanan, Manoj; Miller, Grant; Donato, Katherine; Truskinovsky, Yulya; Vera-HernÃ¡ndez, Marcos	2016			#1252	Excluded at title/asbtract screening stage
anterior stabilisation of sacroilliac Joint for complex Pelvic injuries	Zulmi, WAN	2009	Medicalsciences		#1253	Excluded at title/asbtract screening stage
Confirmation of Cause of Death via Comprehensive Autopsy and Whole Exome Molecular Sequencing in Persons with Epilepsy.	Chahal, CAA; Tester, DJ; Fayyaz, AU; Jaliparthy, K; Khan, NA; Lu, D; Khan, M; Sahoo, A; Knight, J; Simpson, MA	2018	Neural Circulatory Control, Genetic Pathogenic Variants and the risk of Sudden Unexpected Death in Epilepsy (SUDEP)		#1254	Excluded at title/asbtract screening stage
Current status of the treatment of rheumatoid arthritis	Holbrook, W Paul; Hill, Donald F; Stephens, Charles AL	1957	Journal of the American Medical Association		#1255	Excluded at title/asbtract screening stage
Cystic fibrosis patients need earlier, more frequent CRC screening	LACY, IAN	2018			#1256	Excluded at title/asbtract screening stage
Balancing the needs of patients and providers with quality reporting requirements	Salzl, Courtney E	2011			#1257	Excluded at title/asbtract screening stage
ICD-10 Coordination and Maintenance Committee Meeting Diagnosis Agenda	Berglund, David; Torgerson, Troy	2021			#1258	Excluded at title/asbtract screening stage
Clinical care of HIV-patients: evaluating progress and future challenges	Smit, Mikaela	2014			#1259	Excluded at title/asbtract screening stage
Alter-Africas: Science Fiction and the Post-Colonial Black African Novel	MacDonald, Ian P	2014			#1260	Excluded at title/asbtract screening stage
Effectiveness of botulinum neurotoxin on treatment of vaginismus and overall sexual functioning	Chinks, Alexandra	2011			#1261	Excluded at title/asbtract screening stage
The efficient use of the maternity workforce and the implications for safety and quality in maternity care: a population-based, cross-sectional study	Sandall, Jane; Murrells, Trevor; Dodwell, Miranda; Gibson, Rod; Bewley, Susan; Coxon, Kirstie; Bick, Debra; Cookson, Graham; Warwick, Cathy; Hamilton-Fairley, Diana	2014	Health Services and Delivery Research		#1262	Excluded at title/asbtract screening stage
Ongoing Crisis: Managing HIV as a Chronic Condition in Biomedicalized Bureaucracies	Darling, Katherine Weatherford	2016			#1263	Excluded at title/asbtract screening stage
Juvenile Density, Fishing Mortality, and Habitat Use of Red Snapper, Lutjanus campechanus, on Artificial and Natural Reefs in the Northern Gulf of Mexico	Mudrak, Peter Andrew	2020			#1264	Excluded at title/asbtract screening stage
Health Services and Delivery Research	Sandall, Jane; Murrells, Trevor; Dodwell, Miranda; Gibson, Rod; Bewley, Susan; Coxon, Kirstie; Bick, Debra; Cookson, Graham; Warwick, Cathy; Hamilton-Fairley, Diana				#1265	Excluded at title/asbtract screening stage
JAMAICAN NATIONAL BIBLIOGRAPHY 1962-2012	KINGSTON, JAMAICA				#1266	Excluded at title/asbtract screening stage
Sociodemographic and clinical characteristics of a cohort of postpartum women in a hospital in Santa Catarina	Ongaratto, Felipe; Bomfim, Sofia Belfort; Rossetto, MaÃ­ra	2021	Research, Society and Development		#1267	Excluded at title/asbtract screening stage
Comparing the effectiveness of administering prophylactic antibiotics before cesarean section with administration after umbilical cord clamping in post-cesarean section infection: a triple-blind randomized clinical trial study	Shahbazzadeh; Dr. Zeinab; Breed Name; Sharifzadeh; Amiri; DR Parastoo; Eftekhari Yazdi; Dr. Mitra	2021			#1268	Excluded at title/asbtract screening stage
Quality Improvement Activities of the U.S. Department of Health	Kim Sun-min; Kim Jae-sun; Park Young-hee; Ahn Mira; Kim Hyung-ho; Eun Sang-joon; Park Geon-hee	2007			#1269	Excluded at title/asbtract screening stage
Perineal infection in vaginal fall without antibiotics at Hung Vuong Hospital	Thao, Ngo Thi Thanh; Hang, Phan Thi; Hung, Nguyen Van; Phuoc, Huynh Ngoc; Nuong, Ho Thi Xuan; Lan, Vuong Thi Ngoc	2023	Journal of Obstetrics and Gynecology		#1270	Excluded at title/asbtract screening stage
A systematic review of clinical studies on the effect of large dry baths on improving gastrointestinal motility after surgery for digestive cancer	Han Ga-jin; Holy ghost; Kim Sungsoo	2017	Journal of the Korean Society of Oriental Internal Medicine		#1271	Excluded at title/asbtract screening stage
Prevention of Postpartum Urinary Retention with Peppermint Oil Vapor	Aryanti, Dewi; Triguna, Yudi	2022	Prevention of Postpartum Urinary Retention with Peppermint Oil Vapor		#1272	Excluded at title/asbtract screening stage
Understanding nursing and healthcare research	Smith, Valerie; Coughlan, Michael; Cronin, Patricia	2014	Understanding Nursing and Healthcare Research		#1273	Excluded at title/asbtract screening stage
Sociodemographic and clinical characteristics of a cohort of women in a hospital in Santa Catarina	Ongaratto, Felipe; Bomfim, Sofia Belfort	2020			#1274	Excluded at title/asbtract screening stage
Artificial ileus sphincter for fecal incontinence treatment	Lee, Kil Yeon		Journal of the Korean Society of Colorectal and Proctology		#1275	Excluded at title/asbtract screening stage
HEALING PERINEAL WOUNDS IN POSTPARTUM MOTHERS USING SIDAGURI EXTRACT (SIDA RHOMBIFOLIA)	Kasmiati, Kasmiati	2023	Midwifery scientific journal		#1276	Excluded at title/asbtract screening stage
Clinical and bacteriological characteristics of postpartum purulent-inflammatory diseases	Nikolai Alexandrovich Korobkov	2015	Journal of Obstetrics and Women's Diseases		#1277	Excluded at title/asbtract screening stage
Principles of surgical treatment of anorectal and genital injuries	Hornez, E; Desfemmes, F-R; Werkoff, G; Baudoin, Y; Mocellin, N; Durand, X; Ponties, J-E; Bonnet, S	2016	Surgical Techniques-Digestive System		#1278	Excluded at title/asbtract screening stage
Antibiotic prophylaxis in Obstetrics and Gynecology	Health Ministry	2019			#1279	Excluded at title/asbtract screening stage
Contribution of Fetal Magnetic Resonance Imaging in Fetal Mild Ventriculomegaly	Kayıkçı, UMUTCAN; Deren, ÖZGÜR				#1280	Excluded at title/asbtract screening stage
Pathological lehuzia	Health ministry of obstetrics	2019			#1281	Excluded at title/asbtract screening stage
Gynecological Surgery and Its Principles	Ismet	2022			#1282	Excluded at title/asbtract screening stage
Clostridia infection in the puerperium after a previous caesarean section	Baltzer, J; Geißler, K; Gloning, K Ph; Schramm, T; Haider, M	1989	Obstetrics and Gynaecology		#1283	Excluded at title/asbtract screening stage
Surgical and Postoperative Complications of Endodontic Surgery	Peraza, Arianna	2008			#1284	Excluded at title/asbtract screening stage
INDICATIONS, COMPLICATIONS, AND BENEFITS OF EPISIOTOMY IN PRIMIPAROUS WOMEN	Coyote, Jaqueline Carolina Patal; Alvarez, Gabriela MarÃ­a Ramos				#1285	Excluded at title/asbtract screening stage
The application of Enema in Travail; Effect On Labor Process, Maternal And Newborn Health	Karahan, Nazan Aydın	2004			#1286	Excluded at title/asbtract screening stage
A study to improve the outcomes of mothers and babies through safe and appropriate caesarean sections	ISRCTN47224807,	2024			#1287	Excluded at title/asbtract screening stage
Surgical Site Infection After Episiotomy Repair Related to Routine Use of Antibiotic Prophylaxis in Low-Risk Population	NCT06154720,	2023			#1288	Excluded at title/asbtract screening stage
Incidence of postpartum infections and outcomes associated with antibiotic prophylaxis after normal vaginal birth.	Sirilak, Thitipong; Kanjanarat, Penkarn; Nochaiwong, Surapon; Katip, Wasan	2022	Frontiers in medicine	https://dx.doi.org/10.3389/fmed.2022.939421	#2	No relevant data
Use of antibiotics in women undergoing correction of an obstetric anal sphincter injury: Results from a national Israeli survey.	Barg, Moshe; Rotem, Reut; Weintraub, Adi Y; Grisaru-Granovsky, Sorina; Michaelson-Cohen, Rachel; Rottenstreich, Misgav	2023	International journal of gynaecology and obstetrics: the official organ of the International Federation of Gynaecology and Obstetrics	https://dx.doi.org/10.1002/ijgo.14286	#6	No relevant data
Prophylactic antibiotic use during labor and delivery in China: a nationwide, multicenter, hospital-based, cross-sectional study.	Lian, Qiguo; Zheng, Tao; Huo, Xiaona; Zhang, Jun; Zhang, Lin	2022	BMC medicine	https://dx.doi.org/10.1186/s12916-022-02577-w	#9	Wrong outcomes
Postnatal infection surveillance by telephone in Dar es Salaam, Tanzania: An observational cohort study.	Woodd, Susannah L; Kabanywanyi, Abdunoor M; Rehman, Andrea M; Campbell, Oona M R; Kagambo, Asila; Martiasi, Warda; TinaDay, Louise M; Aiken, Alexander M; Graham, Wendy J	2021	PloS one	https://dx.doi.org/10.1371/journal.pone.0254131	#10	No relevant data
Risk analysis of poor wound healing in forceps delivery.	Feng, Yi; Zhou, Li	2021	The journal of obstetrics and gynaecology research	https://dx.doi.org/10.1111/jog.14906	#11	Case control
Prophylactic antibiotics for the prevention of infection following operative vaginal delivery (ANODE): study protocol for a randomised controlled trial.	Knight, Marian; Mottram, Linda; Gray, Shan; Partlett, Christopher; Juszczak, Ed	2018	Trials	https://dx.doi.org/10.1186/s13063-018-2787-0	#18	Protocol
Antibiotic prophylaxis for third- and fourth-degree perineal tear during vaginal birth.	Buppasiri, Pranom; Lumbiganon, Pisake; Thinkhamrop, Jadsada; Thinkhamrop, Bandit	2014	The Cochrane database of systematic reviews	https://dx.doi.org/10.1002/14651858.CD005125.pub4	#27	Systematic review
[Antibiotic profylaxis in obstetrics].	Menzlova, E; Zahumensky, J; Kucera, E	2013	Ceska gynekologie		#30	Review
Puerperal infections.	Eschenbach, D A; Wager, G P	1980	Clinical obstetrics and gynecology		#61	Review
Surgical management of rectovaginal fistulas and complete perineal tears.	Hibbard, L T	1978	American journal of obstetrics and gynecology		#63	Wrong patient population
Prophylactic Antibiotic After Perineal Tear	NCT04763486,	2021			#71	Trial registration
LB 3: prophylactic antibiotics for the prevention of infection following operative vaginal delivery: the ANODE trial		2019		10.1016/j.ajog.2018.12.007	#79	Abstract
Prophylactic antibiotics in patients with artificial rupture of membranes during labor: (Randomized controlled clinical trial)	Swidan, KH; Abuelghar, WM; Ali, MA; Soliman, MSH	2021		10.1093/qjmed/hcab115.024	#81	No relevant data
A Randomised control trial to look at antibiotic prophylaxis in operative vaginal delivery	CTRI/2022/08/044547,	2022			#89	Trial registration
ANODE: prophylactic antibiotics for the prevention of infection following operative delivery	ISRCTN11166984,	2015			#95	Protocol
ANODE: prophylactic ANtibiotics for the prevention of infection following Operative DElivery	EUCTR2015-000872-89-GB,	2018			#96	Protocol
Comparison of the Incidence of Episiotomy Site Infection With and Without Use of Prophylactic Antibiotics	IRCT20190129042545N1,	2019			#101	Protocol
Antibiotic prophylaxis following assisted vaginal birth: The impact on infection rates	Hughes R.; Merrick K.; Fennelly G.	2022	BJOG: An International Journal of Obstetrics and Gynaecology	https://dx.doi.org/10.1111/1471-0528.14_17178	#131	No relevant data
764 Operative vaginal delivery as an independent risk factor for maternal postpartum infection	Dunk S.A.; Owen J.; Lu M.Y.; Blanchard C.T.; Oglesby K.R.; Page M.R.; Lazenby A.J.; Ausbeck E.B.; Cozzi G.D.; Munoz Rogers R.D.; Bushman E.T.; Kaplan E.R.; Ruzic M.F.; Mahalingham M.; Champion M.L.; Casey B.M.; Tita A.; Kim D.-J.; Szychowski J.M.; Subramaniam A.	2021	American Journal of Obstetrics and Gynecology	https://dx.doi.org/10.1016/j.ajog.2020.12.787	#144	No relevant data
Prophylactic antibiotics after operative vaginal delivery	Sagi-Dain L.; Sagi S.; Kedar R.; Bardicef M.; Gutterman E.	2020	The Lancet	https://dx.doi.org/10.1016/S0140-6736%2819%2932466-3	#145	Review/editorial
Prophylactic antibiotics after operative vaginal delivery	Iwabu K.; Maeda Y.; Tanimoto T.	2020	The Lancet	https://dx.doi.org/10.1016/S0140-6736%2819%2932631-5	#146	Review/editorial
Antibiotic prophylaxis in ob-gyn surgery: An awareness study	Banu N.; Begum A.; Nessa M.Z.; Reza T.; Zaman I.	2020	Journal of Obstetrics and Gynaecology Research	https://dx.doi.org/10.1111/jog.14462	#156	No relevant data
Racial and ethnic disparities in perinatal process measures	Dwyer E.; Souter V.; Sitcov K.; Painter I.	2020	Obstetrics and Gynecology		#157	No relevant data
118: Antibiotics at time of operative vaginal delivery: a cost-effectiveness analysis	Owens S.; Thayer S.; Frank Z.C.; Hersh A.R.; Caughey A.B.	2020	American Journal of Obstetrics and Gynecology	https://dx.doi.org/10.1016/j.ajog.2019.11.134	#159	No relevant data
622: Trends in antibiotic use with third and fourth degree perineal lacerations	Duffy C.R.; Baptiste C.; Huang Y.; Goffman D.; Wright J.D.; D'Alton M.E.; Friedman A.M.	2019	American Journal of Obstetrics and Gynecology	https://dx.doi.org/10.1016/j.ajog.2018.11.644	#172	No relevant data
Prophylactic antibiotics at the time of obstetric anal sphincter injury repair: Are we meeting the mark?	Giugale L.E.; Fairchild A.; Hasley S.; Fairchild P.	2017	Female Pelvic Medicine and Reconstructive Surgery	https://dx.doi.org/10.1097/SPV.0000000000000477	#187	No relevant data
Surgical site infection surveillance-perineal wounds 2015	Calvia A.; Natarajan D.; Denman K.; Kaur K.	2016	BJOG: An International Journal of Obstetrics and Gynaecology	https://dx.doi.org/10.1111/1471-0528.14106	#198	No relevant data
Management of obstetric anal sphincter injuries at the University Hospital of the West Indies	Cawich S.O.; Mitchell D.I.G.; Martin A.; Brown H.; DaCosta V.E.; Lewis T.; Newnham M.; Christie L.	2008	West Indian Medical Journal		#237	Case series
Prophylactic antibiotics for postpartum perineal tears	Monif G.R.	2008	Infections in Medicine		#244	Review/editorial
Puerperal infections	Monga M.; Oshiro B.T.	1993	Seminars in Perinatology		#274	No relevant data
Does antibiotic prophylaxis reduce infectious complications in women undergoing operative vaginal deliveries?	Soliman, Manal; Kratz, Amy Romandine; Bair, Kalpana; Merabova, Nana; Zeeshan, Sarah	2023	Evidence-Based Practice	10.1097/EBP.0000000000001872	#295	Review/editorial
Documenting Perineal and Obstetrical Anal Sphincter Injury Care at Childbirth: A Cross-Sectional Study	Gong, M; Mann, GK; Koenig, N; Geoffrion, R	2021	JOURNAL OF OBSTETRICS AND GYNAECOLOGY CANADA	10.1016/j.jogc.2021.02.120	#307	No relevant data
Prophylactic Antibiotics in the Prevention of Infection After Operative Vaginal Delivery (ANODE): A Multicenter Randomized Controlled Trial	[Anonymous] (Editorial on Knight et al ANODE RCT	2019	OBSTETRICAL & GYNECOLOGICAL SURVEY	10.1097/01.ogx.0000604484.43975.92	#324	Review/editorial
Association of chorioamnionitis and its duration with adverse maternal outcomes by mode of delivery: a cohort study	Venkatesh K.K.; Glover A.V.; Vladutiu C.J.; Stamilio D.M.	2019	BJOG: An International Journal of Obstetrics and Gynaecology	https://dx.doi.org/10.1111/1471-0528.15565	#427	No relevant data
Factors associated with wound complications in women with obstetric anal sphincter injuries (OASIS)	Stock L.; Basham E.; Gossett D.R.; Lewicky-Gaupp C.	2013	American Journal of Obstetrics and Gynecology	https://dx.doi.org/10.1016/j.ajog.2012.12.025	#482	Unclear if prophylactic antibiotics
Higher rates of post-partum complications in HIV-infected than in uninfected women irrespective of mode of delivery	Fiore S.	2004	AIDS	https://dx.doi.org/10.1097/00002030-200404090-00011	#529	No relevant data
Use of Prophylactic Antibiotics in Third and Fourth Degree of Perineal Rupture	Setiawan, William Alexander	2022	Indonesian Journal of Perinatology		#705	Review/editorial
The incidence of episiotomy and associated morbidity among primigravid women at Mbagathi hospital	Munyao, Hellen K	2016			#706	No relevant data
Logistic regression analysis on risk factors of episiotomy infection	Yang, Jingyan	2006	Chinese Journal of Nosocomiology		#729	No relevant data
Prophylactic antibiotics after operative vaginal delivery	Blaser, Martin J; Strom, Brian L; Bello, Maria G Dominguez	2020	The Lancet		#732	review/editorial
Prophylactic antibiotics after operative vaginal delivery	Zimmermann, Petra; Curtis, Nigel	2020	The Lancet		#738	Review/editorial
Prophylactic antibiotics after operative vaginal delivery	Thompson, Kelly Jane; Hirst, Jane Elizabeth	2020	The Lancet		#740	Review/editorial
Antibiotic Use After Vaginal Delivery	Bachmeier, Emily; Rounds, FMR3 Primary Care Obstetrics Grand	2019			#747	No relevant data
Antibiotic Prescribing in Connection to Childbirth: An Observational Study in Two Districts in Lao PDR	Yan, Weirong; Machowska, Anna; Sihavong, Amphoy; Sychareun, Vanphanom; Chaleunvong, Kongmany; Keohavong, Bounxou; Eriksen, Jaran; Hanson, Claudia; Vongsouvath, Manivanh; Brauner, Annelie	2022	Antibiotics		#759	No relevant data
A secondary analysis of the WHO Global Survey on Maternal and Perinatal Health for antibiotics used in vaginal deliveries	Liabsuetrakul, Tippawan; Lumbiganon, Pisake; Mori, Rintaro; GÃ¼lmezoglu, Metin; Souza, JoÃ£o Paulo; WHO Global Survey on Maternal and Perinatal Health	2014	International Journal of Gynecology & Obstetrics		#761	No relevant data
Postpregnancy genital tract and wound infections	Tharpe, Nell	2008	Journal of midwifery & women's health		#764	Review/editorial
Postpartum management after obstetric anal sphincter injuries	Eubanks, Allison; Petersen, Scott M	2017	Obstetrics & Gynecology		#766	Review/editorial
Incidence and nature of complications post primary repair of Obstetric Anal Sphincter Injury (OASI): Retrospective chart review	Paulsen, Carrie	2019			#796	Dissertation
Rationalising antibiotic use after low-risk vaginal deliveries in a hospital setting in India	Sharma, Shakti; Kumari, Nikita; Sengupta, Rinku; Malhotra, Yashika; Bhartia, Saru	2021	BMJ Open Quality		#802	No relevant data
Incidence of postpartum infection after vaginal delivery in Viet Nam	Ngoc, Nguyen TN; Sloan, Nancy L; Thach, Tran S; Liem, Le KB; Winikoff, Beverly	2005	Journal of Health, Population and Nutrition		#805	No relevant data
Antibioprophylaxie dans le cadre d'interventions obstÃ©tricales	van Schalkwyk, Julie; Van Eyk, Nancy; Yudin, Mark H; Boucher, Marc; Cormier, Beatrice; Gruslin, AndrÃ©e; Money, Deborah M; Ogilvie, Gina; Castillo, Eliana; Paquet, Caroline	2010	Journal of Obstetrics and Gynaecology Canada		#842	Review/editorial
Antibiotic prophylaxis against postpartum endometritis after vaginal delivery: a prospective randomized comparison between Amox-CA (AugmentinÂ®) and abstention	Fernandez, H; Gagnepain, A; Bourget, P; Peray, P; Frydman, R; Papiernik, E; Daures, JP	1993	European Journal of Obstetrics & Gynecology and Reproductive Biology		#848	No relevant data
Rational use of antibiotics for major elective gynaecological and obstetrical surgical procedures: quality improvement journey from a tertiary care public facility	Puri, Manju; Nain, Shilpi; Gautam, Akriti; Chaudhary, Vidhi; Jaiswal, Nishtha; Triveni, GS; Meena, Deepika; Singh, Meenakshi; Chopra, Kanika; Sharma, Poornima	2022	BMJ Open Quality		#883	No relevant data
WHO recommendation on routine antibiotic prophylaxis for women undergoing operative vaginal birth	World Health Organization	2021			#952	Guideline
Healing of disrupted perineal wounds after vaginal delivery: a poorly understood condition	Okeahialam, Nicola Adanna; Thakar, Ranee; Sultan, Abdul H	2021	British Journal of Nursing		#994	Review/editorial
Impact of peripartum antibiotics on wound complications in women with obstetric anal sphincter injury.	Propst, Katie; Yao, Meng; Hickman, Lisa C	2023	International journal of gynaecology and obstetrics: the official organ of the International Federation of Gynaecology and Obstetrics	https://dx.doi.org/10.1002/ijgo.14530		Included
Obstetric perineal tears: risk factors, wound infection and dehiscence: a prospective cohort study.	Gommesen, Ditte; Nohr, Ellen Aagaard; Drue, Henrik Christian; Qvist, Niels; Rasch, Vibeke	2019	Archives of gynecology and obstetrics	https://dx.doi.org/10.1007/s00404-019-05165-1		Included
A Randomized, Open-labelled, Interventional Study to Evaluate the Incidence of Infection with or Without Use of Prophylactic Antibiotics in Patients of Episiotomy in a Normal Vaginal Delivery.	Tandon, Amrita N; Dalal, Asha R	2018	Journal of obstetrics and gynaecology of India	https://dx.doi.org/10.1007/s13224-017-1041-0		Included
Antibiotic prophylaxis for prevention of postpartum perineal wound complications: a randomized controlled trial.	Duggal, Neena; Mercado, Celia; Daniels, Kay; Bujor, Alexandra; Caughey, Aaron B; El-Sayed, Yasser Y	2008	Obstetrics and gynecology	https://dx.doi.org/10.1097/AOG.0b013e31816de8ad		Included
Factors associated with infection following operative vaginal birth - a secondary analysis of the ANODE randomized controlled trial	Humphreys, ABC; Linsell, L; Knight, M	2022		10.1016/j.ajog.2022.08.037		Included
Antibiotic use during repair of obstetrical anal sphincter injury: a quality improvement initiative	Cox C.K.; Bugosh M.D.; Fenner D.E.; Smith R.; Swenson C.W.	2022	International Journal of Gynecology and Obstetrics	https://dx.doi.org/10.1002/ijgo.13623		Included
*IMPACT OF INTRAPARTUM PROPHYLACTIC ANTIBIOTICS ON BOWEL AND BLADDER FUNCTION IN WOMEN WITH OBSTETRIC ANAL SPHINCTER INJURY	Propst K.; Yao M.; Hickman L.	2022	Female Pelvic Medicine and Reconstructive Surgery	https://dx.doi.org/10.1097/SPV.0000000000001202		Included
Wound complications after obstetric anal sphincter injuries	Lewicky-Gaupp C.; Leader-Cramer A.; Johnson L.L.; Kenton K.; Gossett D.R.	2015	Obstetrics and Gynecology	https://dx.doi.org/10.1097/AOG.0000000000000833		Included
The Incidence and Associated Factors of Perineal Wound Infection Following Vaginal Delivery in Charoenkrung Pracharak Hospital, Bangkok, Thailand	Thongtip, Nantawat; Srilar, Aungsumalin; Luengmettakul, Jiraporn	2023	Thai Journal of Obstetrics and Gynaecology			Included
Prophylactic antibiotics in patients with episiotomy following normal vaginal delivery: a randomised clinical trial.	Garala, Nirav J; Nambiar, Sabnam S	2019	International journal of reproduction, contraception, obstetrics and gynecology			Included
Comparing the incidence of episiotomy site infection in two groups of primiparas with and without taking prophylactic antibiotics after normal vaginal delivery referred to Bent Al-Huda Hospital in Bojnourd	Goodarzi, Golnaz; Rajabian, Sosan; Ahmadian, Maryam; Kalateh, Ateeh	2020	Journal of Obstetrics, Gynecology and Cancer Research			Included
Antibiotic prophylaxis with episiotomy-is it necessary?	Chandrababu, Arina; Kumar, Sushil; Goli, Ajita	2019	MGM Journal of Medical Sciences			Included
Could subcutaneous rifampicin administration be an effective approach for reducing episiotomy infections?	YILMAZ, E; Özdemir, O; Demir, MF; Tunç, T; Soysal, Ç; YILMAZ, Z VURAL	2024	European Review for Medical & Pharmacological Sciences			Included
Prophylactic antibiotics for the prevention of postpartum infectious morbidity in women infected with human immunodeficiency virus: a randomized controlled trial	Sebitloane, HM; Moodley, J; Esterhuizen, TM	2008	American journal of obstetrics and gynecology			Included
Clinical evaluation of the chloramphenicol use as a prophylactic antibiotic in the vaginal delivery with episiotomy	Neto, S; Goncalves, JA; De Andrade, LF	1990	ACM: Arquivos Catarinenses de Medicina			Included
*Additional abstract from Propst et al. main manuscript
